# Supplementary material for: Changes in DNA Methylation and mRNA Expression in Lung Tissue after Long-Term Supplementation with an Increased Dose of Cholecalciferol
Source: Int J Mol Sci. 2023 Dec 29;25(1):464. doi: 10.3390/ijms25010464 (PMC10778667; doi:10.3390/ijms25010464)
Supplement: Supplementary file 1 [file ijms-25-00464-s001.zip]

Archive with 8 entries (8 files):
- Supplementary material Figure S1.pdf
- Supplementary Material Table S1.pdf
- Supplementary Material Table S2.pdf
- Supplementary Material Table S3.pdf
- Supplementary Material Table S4.pdf
- Supplementary Material Table S5..xlsx
- Supplementary Material Table S6.xlsx
- Supplementary Material Table S7.xlsx
