# Supplementary material for: Changes in DNA Methylation and mRNA Expression in Lung Tissue after Long-Term Supplementation with an Increased Dose of Cholecalciferol
Source: Int J Mol Sci. 2023 Dec 29;25(1):464. doi: 10.3390/ijms25010464 (PMC10778667; doi:10.3390/ijms25010464)
Supplement: Supplementary file 1 [file ijms-25-00464-s001.zip › Supplementary Material Table S5..xlsx]

## Sheet: enrichment.Process
#term ID	term description	observed gene count	background gene count	strength	false discovery rate	matching proteins in your network (IDs)	matching proteins in your network (labels)
GO:0030029	Actin filament-based process	51	517	0.35	0.00035	9823.ENSSSCP00000000025,9823.ENSSSCP00000000796,9823.ENSSSCP00000004232,9823.ENSSSCP00000005337,9823.ENSSSCP00000007226,9823.ENSSSCP00000007233,9823.ENSSSCP00000008123,9823.ENSSSCP00000008452,9823.ENSSSCP00000010045,9823.ENSSSCP00000010189,9823.ENSSSCP00000010627,9823.ENSSSCP00000012891,9823.ENSSSCP00000015343,9823.ENSSSCP00000015796,9823.ENSSSCP00000016571,9823.ENSSSCP00000020316,9823.ENSSSCP000…	PARVB,IQSEC3,TESK2,CORO2B,CAPZA1,KCND3,BAIAP2L1,TMEM114,LCP1,MYO16,MYO18B,ARHGAP6,DPYSL3,MYO7A,F1SF13_PIG,SH3BP1,EHD2,IQGAP2,TRIM27,ITGB1,SPTBN1,ABLIM2,ARPC4,ARHGAP25,SPTAN1,KCNH2,LOC100513346,NUP155,ARHGAP26,BCR,GAS7,RHOA,ARHGAP12,LLGL2,MPRIP,SPECC1,ABL1,MICAL2-2,PHACTR1,SETD3,PALLD,FARP2,SVIL,MTSS1,DAAM2,ABLIM3,PIP5K1A,ATP2C1,CSRP2,CIT,FMNL2
GO:0030036	Actin cytoskeleton organization	47	478	0.35	0.00075	9823.ENSSSCP00000000025,9823.ENSSSCP00000000796,9823.ENSSSCP00000004232,9823.ENSSSCP00000005337,9823.ENSSSCP00000007226,9823.ENSSSCP00000008123,9823.ENSSSCP00000008452,9823.ENSSSCP00000010045,9823.ENSSSCP00000010189,9823.ENSSSCP00000010627,9823.ENSSSCP00000012891,9823.ENSSSCP00000015343,9823.ENSSSCP00000016571,9823.ENSSSCP00000020316,9823.ENSSSCP00000022001,9823.ENSSSCP00000028043,9823.ENSSSCP000…	PARVB,IQSEC3,TESK2,CORO2B,CAPZA1,BAIAP2L1,TMEM114,LCP1,MYO16,MYO18B,ARHGAP6,DPYSL3,F1SF13_PIG,SH3BP1,EHD2,IQGAP2,TRIM27,ITGB1,SPTBN1,ABLIM2,ARPC4,ARHGAP25,SPTAN1,LOC100513346,ARHGAP26,BCR,GAS7,RHOA,ARHGAP12,LLGL2,MPRIP,SPECC1,ABL1,MICAL2-2,PHACTR1,SETD3,PALLD,FARP2,SVIL,MTSS1,DAAM2,ABLIM3,PIP5K1A,ATP2C1,CSRP2,CIT,FMNL2
GO:0007010	Cytoskeleton organization	89	1084	0.27	9.16e-05	9823.ENSSSCP00000000025,9823.ENSSSCP00000000796,9823.ENSSSCP00000002888,9823.ENSSSCP00000004232,9823.ENSSSCP00000005337,9823.ENSSSCP00000007226,9823.ENSSSCP00000008123,9823.ENSSSCP00000008452,9823.ENSSSCP00000009271,9823.ENSSSCP00000009633,9823.ENSSSCP00000010045,9823.ENSSSCP00000010189,9823.ENSSSCP00000010627,9823.ENSSSCP00000012061,9823.ENSSSCP00000012891,9823.ENSSSCP00000015343,9823.ENSSSCP000…	PARVB,IQSEC3,DNAAF1,TESK2,CORO2B,CAPZA1,BAIAP2L1,TMEM114,HTT,ARHGAP10,LCP1,MYO16,MYO18B,LIMD1,ARHGAP6,DPYSL3,C2CD3,KIAA1614,F1SF13_PIG,IQCA1,SMN1,TBCD,EVPL,TAOK1,SDCCAG8,SH3BP1,EHD2,CCDC114,PLK1,SH3D19,PRKCZ,CFAP74,IQGAP2,TRIM27,TTLL5,ITGB1,SPTBN1,PEX14,UVRAG,DST,DNAI1,ABLIM2,MARK3,ARPC4,ARHGAP25,SPTAN1,CROCC2,MAP4,LOC100513346,ZNF207,CLUAP1,ARHGAP26,DNAH17,DNAH7,ATXN7L1,BCR,CCDC57,GAS7,KIF3B,RHO…
GO:0120036	Plasma membrane bounded cell projection organization	76	921	0.27	0.00041	9823.ENSSSCP00000000025,9823.ENSSSCP00000000143,9823.ENSSSCP00000001050,9823.ENSSSCP00000001168,9823.ENSSSCP00000002888,9823.ENSSSCP00000002923,9823.ENSSSCP00000003079,9823.ENSSSCP00000003711,9823.ENSSSCP00000007993,9823.ENSSSCP00000009748,9823.ENSSSCP00000010189,9823.ENSSSCP00000011201,9823.ENSSSCP00000011362,9823.ENSSSCP00000012852,9823.ENSSSCP00000015754,9823.ENSSSCP00000015796,9823.ENSSSCP000…	PARVB,IFT27,TTLL8,RIPOR2,DNAAF1,TMEM231,ANKRD27,DRAXIN,BMP7,SEC24B,MYO16,SLIT1,ENO4,DSCAM,C2CD3,MYO7A,F1SF13_PIG,DOCK10,SMO,GLI3,CPLANE1,SMN1,SLIT3,TAOK1,SH3BP1,EHD2,CDH4,CCDC114,CEP70,PRKCZ,CFAP74,TTLL5,ITGB1,BLK,BBS9,PLXNA4,RERE,DCLK1,UNC5C,DNAI1,SPATA13,ABLIM2,LRP12,STXBP1,IFT88,CROCC2,MAP4,APLP2,PLEKHA1,CLUAP1,DNAH17,DNAH7,CCDC57,GAS7,ARMC9,KIF3B,LRP2,CFAP100,SEMA5B,KCNJ10,NEGR1,ABL1,CEP162,P…
GO:0035556	Intracellular signal transduction	98	1207	0.26	4.05e-05	9823.ENSSSCP00000001666,9823.ENSSSCP00000001670,9823.ENSSSCP00000001986,9823.ENSSSCP00000002171,9823.ENSSSCP00000002882,9823.ENSSSCP00000003391,9823.ENSSSCP00000006900,9823.ENSSSCP00000008997,9823.ENSSSCP00000010004,9823.ENSSSCP00000010045,9823.ENSSSCP00000010189,9823.ENSSSCP00000012884,9823.ENSSSCP00000017201,9823.ENSSSCP00000017231,9823.ENSSSCP00000017272,9823.ENSSSCP00000017275,9823.ENSSSCP000…	TCP11,PPARD,BLM,RIPK3,USP10,GRIN2D,IQGAP3,MSH2,LOC100625564,LCP1,MYO16,GPR143,DOCK10,CAB39,DGKD,MROH2A,TRPM8,PRKAG2,SMO,LARP1,EME1,RNF135,TAOK1,RPTOR,CCR6,PRR5,PLK1,GRIN2C,RINT1,DOT1L,PRKCZ,NFATC2,GRB10,DCLK1,BCL2L1,ATP2A3,MAP3K5,TP53BP2,NLRC5,SPATA13,MAP2K3,RPS6KA2,CLPB,RASGRF2,MARK3,PAXIP1,PRKCB,GPR143-2,RHOT1,DOCK1,MAD1L1,KIAA0355,RAPGEF6,ZNF207,PLEKHA1,KCNH1,DGKI,MKNK1,NUAK1,BCR,BOK,DOCK3,ERC…
GO:1902531	Regulation of intracellular signal transduction	100	1306	0.24	0.00026	9823.ENSSSCP00000000007,9823.ENSSSCP00000000796,9823.ENSSSCP00000001168,9823.ENSSSCP00000001526,9823.ENSSSCP00000001670,9823.ENSSSCP00000002171,9823.ENSSSCP00000002882,9823.ENSSSCP00000003372,9823.ENSSSCP00000003394,9823.ENSSSCP00000004123,9823.ENSSSCP00000005198,9823.ENSSSCP00000006900,9823.ENSSSCP00000007822,9823.ENSSSCP00000007958,9823.ENSSSCP00000007993,9823.ENSSSCP00000008590,9823.ENSSSCP000…	PPARA,IQSEC3,RIPOR2,STK19,PPARD,RIPK3,USP10,MEIS3,CYTH2,ROR1,SELENOS,IQGAP3,KIAA1755,RIPOR3,BMP7,TRAF7,HTT,LOC100625564,ROR2,PTK2B,TCF7L2,LIMD1,GPR143,DGKD,TAOK1,SH3BP1,RPTOR,PSD2,PRR5,URI1,CASP10,PRKCZ,TRIM27,EIF2AK3,FOXO1,ITGB1,PLA2R1,SH3RF3,SPAG9,BCL2L1,MAP3K5,RAP1GAP,MAP2K3,TGFB2,SASH1,RASGRF2,KLHDC10,MARK3,PDE3B,ARHGAP25,PRKCB,CYTH3,GPR143-2,FGF1,MAPK8IP3,MAD1L1,RALGAPA2,LOC100513346,MAPKAP1…
GO:0010646	Regulation of cell communication	185	2602	0.2	2.45e-06	9823.ENSSSCP00000000007,9823.ENSSSCP00000000785,9823.ENSSSCP00000000796,9823.ENSSSCP00000001168,9823.ENSSSCP00000001526,9823.ENSSSCP00000001670,9823.ENSSSCP00000002171,9823.ENSSSCP00000002882,9823.ENSSSCP00000003372,9823.ENSSSCP00000003391,9823.ENSSSCP00000003394,9823.ENSSSCP00000003530,9823.ENSSSCP00000003711,9823.ENSSSCP00000004123,9823.ENSSSCP00000005198,9823.ENSSSCP00000006106,9823.ENSSSCP000…	PPARA,TULP3,IQSEC3,RIPOR2,STK19,PPARD,RIPK3,USP10,MEIS3,GRIN2D,CYTH2,CACNG8,DRAXIN,ROR1,SELENOS,HMCN2,DBH,IQGAP3,ASXL1,KIAA1755,RIPOR3,BMP7,BAIAP2L1,TRAF7,HTT,HTRA3,DRD5,TMEM131L,LOC100625564,ROR2,PTK2B,AACS,TCF7L2,LIMD1,VHL,GPR143,CTNND1,RNF14,SYT9,C2CD3,DGKD,SMO,GLI3,SLIT3,TAOK1,SH3BP1,RPTOR,PRDM16,PSD2,PRR5,URI1,CNOT1,CLSTN1,GRIN2C,POFUT1,CASP10,DOT1L,PRKCZ,ZC3H3,TRIM27,EIF2AK3,FOXO1,ITGB1,PLA…
GO:0023051	Regulation of signaling	185	2618	0.2	2.45e-06	9823.ENSSSCP00000000007,9823.ENSSSCP00000000785,9823.ENSSSCP00000000796,9823.ENSSSCP00000001168,9823.ENSSSCP00000001526,9823.ENSSSCP00000001670,9823.ENSSSCP00000002171,9823.ENSSSCP00000002882,9823.ENSSSCP00000003372,9823.ENSSSCP00000003391,9823.ENSSSCP00000003394,9823.ENSSSCP00000003530,9823.ENSSSCP00000003711,9823.ENSSSCP00000004123,9823.ENSSSCP00000005198,9823.ENSSSCP00000006106,9823.ENSSSCP000…	PPARA,TULP3,IQSEC3,RIPOR2,STK19,PPARD,RIPK3,USP10,MEIS3,GRIN2D,CYTH2,CACNG8,DRAXIN,ROR1,SELENOS,HMCN2,DBH,IQGAP3,ASXL1,KIAA1755,RIPOR3,BMP7,BAIAP2L1,TRAF7,HTT,HTRA3,DRD5,TMEM131L,LOC100625564,ROR2,PTK2B,AACS,TCF7L2,LIMD1,VHL,GPR143,CTNND1,RNF14,SYT9,C2CD3,DGKD,SMO,GLI3,SLIT3,TAOK1,SH3BP1,RPTOR,PRDM16,PSD2,PRR5,URI1,CNOT1,CLSTN1,GRIN2C,POFUT1,CASP10,DOT1L,PRKCZ,ZC3H3,TRIM27,EIF2AK3,FOXO1,ITGB1,PLA…
GO:0050790	Regulation of catalytic activity	132	1879	0.2	0.00026	9823.ENSSSCP00000000796,9823.ENSSSCP00000001022,9823.ENSSSCP00000001168,9823.ENSSSCP00000001711,9823.ENSSSCP00000001986,9823.ENSSSCP00000002171,9823.ENSSSCP00000002652,9823.ENSSSCP00000002723,9823.ENSSSCP00000003079,9823.ENSSSCP00000003394,9823.ENSSSCP00000004123,9823.ENSSSCP00000004810,9823.ENSSSCP00000006900,9823.ENSSSCP00000007666,9823.ENSSSCP00000007822,9823.ENSSSCP00000007909,9823.ENSSSCP000…	IQSEC3,TBC1D22A,RIPOR2,TBC1D22B,BLM,RIPK3,RIN3,WARS1,ANKRD27,CYTH2,ROR1,IBTK,IQGAP3,ANGPT4,KIAA1755,DNTTIP1,RIPOR3,BMP7,MSH2,HTT,DRD5,ARHGAP10,LRCH1,ROR2,PTK2B,TMEM132B,ITIH2,ARHGAP6,AP3B1,DOCK10,CAB39,UGT1A6,PRKAG2,DENND11,WDR91,TBCD,SMYD3,SH3BP1,RPTOR,PSD2,UMODL1,URI1,CCNB1,PLK1,TBC1D1,CASP10,CST9L,COL6A3,IQGAP2,TRIM27,ITGB1,PLXNA4,PPP6R2,UVRAG,ATP2A3,MAP3K5,ARHGEF37,SPATA13,RAP1GAP,MAP2K3,TGFB…
GO:0009966	Regulation of signal transduction	159	2304	0.19	5.17e-05	9823.ENSSSCP00000000007,9823.ENSSSCP00000000785,9823.ENSSSCP00000000796,9823.ENSSSCP00000001168,9823.ENSSSCP00000001526,9823.ENSSSCP00000001670,9823.ENSSSCP00000002171,9823.ENSSSCP00000002882,9823.ENSSSCP00000003372,9823.ENSSSCP00000003394,9823.ENSSSCP00000003530,9823.ENSSSCP00000003711,9823.ENSSSCP00000004123,9823.ENSSSCP00000005198,9823.ENSSSCP00000006106,9823.ENSSSCP00000006151,9823.ENSSSCP000…	PPARA,TULP3,IQSEC3,RIPOR2,STK19,PPARD,RIPK3,USP10,MEIS3,CYTH2,CACNG8,DRAXIN,ROR1,SELENOS,HMCN2,DBH,IQGAP3,ASXL1,KIAA1755,RIPOR3,BMP7,BAIAP2L1,TRAF7,HTT,HTRA3,TMEM131L,LOC100625564,ROR2,PTK2B,TCF7L2,LIMD1,VHL,GPR143,CTNND1,RNF14,C2CD3,DGKD,SMO,GLI3,SLIT3,TAOK1,SH3BP1,RPTOR,PRDM16,PSD2,PRR5,URI1,CNOT1,POFUT1,CASP10,DOT1L,PRKCZ,ZC3H3,TRIM27,EIF2AK3,FOXO1,ITGB1,PLA2R1,TBL1X,BLK,GRB10,SLC35C2,SH3RF3,S…
GO:0048583	Regulation of response to stimulus	202	3068	0.17	2.49e-05	9823.ENSSSCP00000000007,9823.ENSSSCP00000000785,9823.ENSSSCP00000000796,9823.ENSSSCP00000001168,9823.ENSSSCP00000001521,9823.ENSSSCP00000001526,9823.ENSSSCP00000001670,9823.ENSSSCP00000002171,9823.ENSSSCP00000002652,9823.ENSSSCP00000002882,9823.ENSSSCP00000003372,9823.ENSSSCP00000003394,9823.ENSSSCP00000003530,9823.ENSSSCP00000003545,9823.ENSSSCP00000003558,9823.ENSSSCP00000003711,9823.ENSSSCP000…	PPARA,TULP3,IQSEC3,RIPOR2,C2,STK19,PPARD,RIPK3,RIN3,USP10,MEIS3,CYTH2,CACNG8,LENG9,NLRP7,DRAXIN,ROR1,SELENOS,CORO2B,HMCN2,DBH,IQGAP3,ASXL1,KIAA1755,RIPOR3,BMP7,BAIAP2L1,TRAF7,MSH2,HTT,HTRA3,TMEM131L,LOC100625564,ROR2,PTK2B,ENTPD7,TCF7L2,ECHDC3,SUSD4,LIMD1,VHL,DSCAM,GPR143,CTNND1,AP3B1,RNF14,C2CD3,DGKD,SMO,GLI3,SLIT3,EVPL,RNF135,TAOK1,SH3BP1,RPTOR,PRDM16,PSD2,CCR6,PRR5,RNF216,URI1,CNOT1,POFUT1,CAS…
GO:0065009	Regulation of molecular function	160	2468	0.16	0.00075	9823.ENSSSCP00000000007,9823.ENSSSCP00000000796,9823.ENSSSCP00000001022,9823.ENSSSCP00000001168,9823.ENSSSCP00000001711,9823.ENSSSCP00000001986,9823.ENSSSCP00000002171,9823.ENSSSCP00000002652,9823.ENSSSCP00000002723,9823.ENSSSCP00000003079,9823.ENSSSCP00000003394,9823.ENSSSCP00000003530,9823.ENSSSCP00000003652,9823.ENSSSCP00000004123,9823.ENSSSCP00000004810,9823.ENSSSCP00000006343,9823.ENSSSCP000…	PPARA,IQSEC3,TBC1D22A,RIPOR2,TBC1D22B,BLM,RIPK3,RIN3,WARS1,ANKRD27,CYTH2,CACNG8,RNF207,ROR1,IBTK,TRAPPC9,IQGAP3,ANGPT4,KIAA1755,DNTTIP1,RIPOR3,BMP7,MSH2,HTT,DRD5,ARHGAP10,LRCH1,ROR2,PTK2B,TMEM132B,TCF7L2,ITIH2,ARHGAP6,AP3B1,DOCK10,CAB39,UGT1A6,PRKAG2,DENND11,WDR91,SMO,GLI3,TBCD,SMYD3,SH3BP1,RPTOR,PSD2,UMODL1,URI1,CCNB1,PLK1,TBC1D1,CASP10,DOT1L,CST9L,COL6A3,IQGAP2,TRIM27,ITGB1,BLK,PLXNA4,PPP6R2,PE…
GO:0051234	Establishment of localization	214	3422	0.15	0.0002	9823.ENSSSCP00000000143,9823.ENSSSCP00000001043,9823.ENSSSCP00000001168,9823.ENSSSCP00000001472,9823.ENSSSCP00000001670,9823.ENSSSCP00000001689,9823.ENSSSCP00000001828,9823.ENSSSCP00000002652,9823.ENSSSCP00000003079,9823.ENSSSCP00000003391,9823.ENSSSCP00000003530,9823.ENSSSCP00000003729,9823.ENSSSCP00000004019,9823.ENSSSCP00000004731,9823.ENSSSCP00000004810,9823.ENSSSCP00000005198,9823.ENSSSCP000…	IFT27,PANX2,RIPOR2,CCHCR1,PPARD,SLC26A8,ABCC10,RIN3,ANKRD27,GRIN2D,CACNG8,VPS13D,OSBPL1A,OSTM1,IBTK,SELENOS,TRPM1,KCNQ3,ATP6V1C1,KCND3,SLC44A3,SLC24A3,RIPOR3,HTT,SEC24B,MYO16,SLIT1,LOXL4,COG7,VHL,GPR143,SLC25A45,OSBP,AP3B1,SIL1,SYT9,NUP98,MYO7A,PNPLA8,CACNA1E,TRPM8,WDR91,SMO,GLI3,ZACN,SRP68,SLC18A2,SMYD3,TRAPPC12,SH3BP1,ATP1A4,ATG2A,MCM3AP,EHD2,COG3,B3GNTL1,CCNB1,CLSTN1,PLK1,I3LM43_PIG,ATP12A,GRI…
GO:0016043	Cellular component organization	292	4719	0.14	2.82e-06	9823.ENSSSCP00000000015,9823.ENSSSCP00000000021,9823.ENSSSCP00000000025,9823.ENSSSCP00000000143,9823.ENSSSCP00000000727,9823.ENSSSCP00000000739,9823.ENSSSCP00000000777,9823.ENSSSCP00000000796,9823.ENSSSCP00000001050,9823.ENSSSCP00000001168,9823.ENSSSCP00000001986,9823.ENSSSCP00000002171,9823.ENSSSCP00000002227,9823.ENSSSCP00000002652,9823.ENSSSCP00000002713,9823.ENSSSCP00000002764,9823.ENSSSCP000…	FAM118A,PHF21B,PARVB,IFT27,GNB3,NCAPD2,PRMT8,IQSEC3,TTLL8,RIPOR2,BLM,RIPK3,CDH24,RIN3,VRK1,TDRD9,DNAAF1,TMEM231,FA2H,TDRD12,ANKRD27,LENG9,DRAXIN,VPS13D,TESK2,CORO2B,COL5A1,IQGAP3,CAPZA1,KCND3,ANGPT4,BMP7,CTCFL,BAIAP2L1,TMEM114,MSH2,HTT,ARHGAP10,SEC24B,SPARCL1,LCP1,MYO16,PTK2B,MYO18B,SLIT1,LOXL4,TCF7L2,ENO4,COG7,KCTD3,LIMD1,VHL,KY,DSCAM,GPR143,ARHGAP6,F1RY71_PIG,MYRF,OSBP,CTNND1,AP3B1,ETF1,DPYSL3,…
GO:0006810	Transport	202	3282	0.14	0.00075	9823.ENSSSCP00000000143,9823.ENSSSCP00000001043,9823.ENSSSCP00000001472,9823.ENSSSCP00000001670,9823.ENSSSCP00000001689,9823.ENSSSCP00000001828,9823.ENSSSCP00000002652,9823.ENSSSCP00000003079,9823.ENSSSCP00000003391,9823.ENSSSCP00000003530,9823.ENSSSCP00000003729,9823.ENSSSCP00000004019,9823.ENSSSCP00000004731,9823.ENSSSCP00000004810,9823.ENSSSCP00000005198,9823.ENSSSCP00000005213,9823.ENSSSCP000…	IFT27,PANX2,CCHCR1,PPARD,SLC26A8,ABCC10,RIN3,ANKRD27,GRIN2D,CACNG8,VPS13D,OSBPL1A,OSTM1,IBTK,SELENOS,TRPM1,KCNQ3,ATP6V1C1,KCND3,SLC44A3,SLC24A3,HTT,SEC24B,MYO16,SLIT1,LOXL4,COG7,VHL,GPR143,SLC25A45,OSBP,AP3B1,SIL1,SYT9,NUP98,MYO7A,PNPLA8,CACNA1E,TRPM8,WDR91,SMO,GLI3,ZACN,SRP68,SLC18A2,TRAPPC12,SH3BP1,ATP1A4,ATG2A,MCM3AP,EHD2,COG3,B3GNTL1,CLSTN1,I3LM43_PIG,ATP12A,GRIN2C,RINT1,CSE1L,SLC2A6,LOC10650…
GO:0071840	Cellular component organization or biogenesis	296	4933	0.13	2.49e-05	9823.ENSSSCP00000000015,9823.ENSSSCP00000000021,9823.ENSSSCP00000000025,9823.ENSSSCP00000000143,9823.ENSSSCP00000000727,9823.ENSSSCP00000000739,9823.ENSSSCP00000000777,9823.ENSSSCP00000000796,9823.ENSSSCP00000001050,9823.ENSSSCP00000001168,9823.ENSSSCP00000001986,9823.ENSSSCP00000002171,9823.ENSSSCP00000002227,9823.ENSSSCP00000002652,9823.ENSSSCP00000002713,9823.ENSSSCP00000002764,9823.ENSSSCP000…	FAM118A,PHF21B,PARVB,IFT27,GNB3,NCAPD2,PRMT8,IQSEC3,TTLL8,RIPOR2,BLM,RIPK3,CDH24,RIN3,VRK1,TDRD9,DNAAF1,TMEM231,FA2H,TDRD12,ANKRD27,LENG9,DRAXIN,VPS13D,TESK2,CORO2B,COL5A1,IQGAP3,CAPZA1,KCND3,ANGPT4,BMP7,CTCFL,BAIAP2L1,TMEM114,MSH2,HTT,ARHGAP10,SEC24B,SPARCL1,LCP1,MYO16,PTK2B,MYO18B,SLIT1,LOXL4,TCF7L2,ENO4,COG7,KCTD3,LIMD1,VHL,KY,DSCAM,GPR143,ARHGAP6,F1RY71_PIG,MYRF,OSBP,CTNND1,AP3B1,ETF1,DPYSL3,…
GO:0051179	Localization	238	3932	0.13	0.0003	9823.ENSSSCP00000000143,9823.ENSSSCP00000000785,9823.ENSSSCP00000001043,9823.ENSSSCP00000001168,9823.ENSSSCP00000001472,9823.ENSSSCP00000001670,9823.ENSSSCP00000001689,9823.ENSSSCP00000001828,9823.ENSSSCP00000002652,9823.ENSSSCP00000003079,9823.ENSSSCP00000003391,9823.ENSSSCP00000003530,9823.ENSSSCP00000003729,9823.ENSSSCP00000004019,9823.ENSSSCP00000004731,9823.ENSSSCP00000004810,9823.ENSSSCP000…	IFT27,TULP3,PANX2,RIPOR2,CCHCR1,PPARD,SLC26A8,ABCC10,RIN3,ANKRD27,GRIN2D,CACNG8,VPS13D,OSBPL1A,OSTM1,IBTK,SELENOS,TRPM1,KCNQ3,ATP6V1C1,KCND3,SLC44A3,SLC24A3,RIPOR3,BMP7,MSH2,HTT,SEC24B,WDFY3,MYO16,SLIT1,LOXL4,COG7,VHL,GPR143,SLC25A45,OSBP,AP3B1,SIL1,SYT9,NUP98,C2CD3,MYO7A,PNPLA8,CACNA1E,TRPM8,WDR91,SMO,GLI3,CPLANE1,ZACN,SRP68,SLC18A2,SMYD3,TRAPPC12,SH3BP1,ATP1A4,ATG2A,LDAH,MCM3AP,EHD2,COG3,B3GNTL…
GO:0048856	Anatomical structure development	234	3900	0.13	0.00058	9823.ENSSSCP00000000007,9823.ENSSSCP00000000025,9823.ENSSSCP00000000785,9823.ENSSSCP00000000980,9823.ENSSSCP00000001168,9823.ENSSSCP00000001670,9823.ENSSSCP00000001689,9823.ENSSSCP00000002171,9823.ENSSSCP00000002227,9823.ENSSSCP00000002888,9823.ENSSSCP00000002923,9823.ENSSSCP00000002933,9823.ENSSSCP00000003079,9823.ENSSSCP00000003372,9823.ENSSSCP00000003381,9823.ENSSSCP00000003545,9823.ENSSSCP000…	PPARA,PARVB,TULP3,EPYC,RIPOR2,PPARD,SLC26A8,RIPK3,CDH24,DNAAF1,TMEM231,FA2H,ANKRD27,MEIS3,BSPH1,LENG9,DRAXIN,ROR1,OSTM1,COL5A1,TRAPPC9,IQGAP3,TBX15,MAN1A2,SLC24A3,ANGPT4,ASXL1,BMP7,MSH2,SEC24B,SPARCL1,LNX2,DCT,MYO16,GFRA2,PTK2B,MYO18B,SLIT1,ENTPD7,TCF7L2,LIMD1,COL7A1,VHL,KY,DSCAM,MYRF,AP3B1,VCAN,PHOX2A,C2CD3,MYO7A,F1SF13_PIG,DOCK10,DNER,NOM1,SMO,GLI3,CPLANE1,SMN1,SLIT3,ADAMTS16,NARF,TBCD,EVPL,TOP…
GO:1901564	Organonitrogen compound metabolic process	268	4593	0.12	0.00058	9823.ENSSSCP00000000777,9823.ENSSSCP00000001050,9823.ENSSSCP00000001148,9823.ENSSSCP00000001521,9823.ENSSSCP00000001526,9823.ENSSSCP00000002171,9823.ENSSSCP00000002713,9823.ENSSSCP00000002723,9823.ENSSSCP00000002882,9823.ENSSSCP00000002933,9823.ENSSSCP00000003210,9823.ENSSSCP00000003396,9823.ENSSSCP00000003505,9823.ENSSSCP00000003682,9823.ENSSSCP00000004052,9823.ENSSSCP00000004123,9823.ENSSSCP000…	PRMT8,TTLL8,MBOAT1,C2,STK19,RIPK3,VRK1,WARS1,USP10,FA2H,F1RI37_PIG,BCAT2,ETFB,UBE4B,MOCOS,ROR1,TESK2,SELENOS,DBH,IQGAP3,THEM5,MAN1A2,STK35,FKBP1A,ASXL1,CTCFL,TRAF7,MTHFD2,HTRA3,RPS3A,HERC3,LNX2,LOC100625564,DCT,ROR2,PTK2B,FBXO21,LOXL4,ENTPD7,ENO4,COG7,ITIH2,VHL,MYRF,OSBP,LDHC,AP3B1,ETF1,RNF14,PCYOX1L,PAAF1,C2CD3,PCSK7,PNPLA8,HAT1,DNER,FBXO36,CAB39,SCLY,PRKAG2,MINDY4,GLI3,LARP1,GALNT10,ADAMTS16,FO…
GO:0065007	Biological regulation	627	12154	0.07	1.83e-05	9823.ENSSSCP00000000007,9823.ENSSSCP00000000021,9823.ENSSSCP00000000025,9823.ENSSSCP00000000068,9823.ENSSSCP00000000143,9823.ENSSSCP00000000727,9823.ENSSSCP00000000739,9823.ENSSSCP00000000785,9823.ENSSSCP00000000796,9823.ENSSSCP00000001022,9823.ENSSSCP00000001043,9823.ENSSSCP00000001168,9823.ENSSSCP00000001521,9823.ENSSSCP00000001526,9823.ENSSSCP00000001666,9823.ENSSSCP00000001670,9823.ENSSSCP000…	PPARA,PHF21B,PARVB,CSDC2,IFT27,GNB3,NCAPD2,TULP3,IQSEC3,TBC1D22A,PANX2,RIPOR2,C2,STK19,TCP11,PPARD,TBC1D22B,BLM,RIPK3,VSX2,RIN3,PRIMA1,VRK1,WARS1,TDRD9,USP10,DNAAF1,TMEM231,FA2H,TDRD12,ANKRD27,F1RKN1_PIG,MEIS3,GRIN2D,CYTH2,BCAT2,CACNG8,LENG9,NLRP7,RNF207,UBE4B,DRAXIN,VPS13D,ROR1,ZFP69B,IBTK,SELENOS,TRPM1,CORO2B,PTBP3,HMCN2,DBH,COL5A1,TRAPPC9,KCNQ3,ATP6V1C1,ZBTB10,IQGAP3,TBX15,CD58,CAPZA1,KCND3,ZM…
GO:0050789	Regulation of biological process	582	11395	0.06	0.0004	9823.ENSSSCP00000000007,9823.ENSSSCP00000000021,9823.ENSSSCP00000000025,9823.ENSSSCP00000000068,9823.ENSSSCP00000000143,9823.ENSSSCP00000000727,9823.ENSSSCP00000000739,9823.ENSSSCP00000000785,9823.ENSSSCP00000000796,9823.ENSSSCP00000001043,9823.ENSSSCP00000001168,9823.ENSSSCP00000001521,9823.ENSSSCP00000001526,9823.ENSSSCP00000001666,9823.ENSSSCP00000001670,9823.ENSSSCP00000001986,9823.ENSSSCP000…	PPARA,PHF21B,PARVB,CSDC2,IFT27,GNB3,NCAPD2,TULP3,IQSEC3,PANX2,RIPOR2,C2,STK19,TCP11,PPARD,BLM,RIPK3,VSX2,RIN3,VRK1,WARS1,TDRD9,USP10,DNAAF1,TMEM231,FA2H,TDRD12,ANKRD27,F1RKN1_PIG,MEIS3,GRIN2D,CYTH2,CACNG8,LENG9,NLRP7,RNF207,UBE4B,DRAXIN,VPS13D,ROR1,ZFP69B,IBTK,SELENOS,TRPM1,CORO2B,PTBP3,HMCN2,DBH,COL5A1,TRAPPC9,KCNQ3,ZBTB10,IQGAP3,TBX15,CD58,CAPZA1,KCND3,ZMAT4,SLC24A3,ANGPT4,ASXL1,KIAA1755,RIPOR3…
GO:0048519	Negative regulation of biological process	247	4224	0.12	0.0013	9823.ENSSSCP00000000007,9823.ENSSSCP00000000021,9823.ENSSSCP00000000785,9823.ENSSSCP00000001168,9823.ENSSSCP00000001670,9823.ENSSSCP00000001986,9823.ENSSSCP00000002561,9823.ENSSSCP00000002652,9823.ENSSSCP00000002723,9823.ENSSSCP00000002764,9823.ENSSSCP00000002882,9823.ENSSSCP00000003077,9823.ENSSSCP00000003079,9823.ENSSSCP00000003372,9823.ENSSSCP00000003545,9823.ENSSSCP00000003711,9823.ENSSSCP000…	PPARA,PHF21B,TULP3,RIPOR2,PPARD,BLM,VSX2,RIN3,WARS1,TDRD9,USP10,TDRD12,ANKRD27,MEIS3,LENG9,DRAXIN,ZFP69B,IBTK,SELENOS,CORO2B,PTBP3,HMCN2,COL5A1,IQGAP3,CAPZA1,SLC24A3,ANGPT4,ASXL1,RIPOR3,BMP7,GTF2I,MSH2,STRN,HTT,HTRA3,DRD5,TMEM131L,ARHGAP10,LOC100625564,LRCH1,PTK2B,TMEM132B,TCF7L2,ITIH2,SUSD4,LIMD1,VHL,DSCAM,ARHGAP6,CTNND1,ETF1,DPYSL3,HAT1,DGKD,PRKAG2,SMO,GLI3,SLIT3,LARP1,FOXK2,TBCD,TOP2A,HOXB3,EM…
GO:0006996	Organelle organization	189	3072	0.14	0.0015	9823.ENSSSCP00000000015,9823.ENSSSCP00000000021,9823.ENSSSCP00000000025,9823.ENSSSCP00000000143,9823.ENSSSCP00000000739,9823.ENSSSCP00000000796,9823.ENSSSCP00000001050,9823.ENSSSCP00000001986,9823.ENSSSCP00000002713,9823.ENSSSCP00000002764,9823.ENSSSCP00000002888,9823.ENSSSCP00000002923,9823.ENSSSCP00000003077,9823.ENSSSCP00000003545,9823.ENSSSCP00000003729,9823.ENSSSCP00000004232,9823.ENSSSCP000…	FAM118A,PHF21B,PARVB,IFT27,NCAPD2,IQSEC3,TTLL8,BLM,VRK1,TDRD9,DNAAF1,TMEM231,TDRD12,LENG9,VPS13D,TESK2,CORO2B,CAPZA1,CTCFL,BAIAP2L1,TMEM114,MSH2,HTT,ARHGAP10,SEC24B,LCP1,MYO16,MYO18B,TCF7L2,ENO4,COG7,LIMD1,GPR143,ARHGAP6,F1RY71_PIG,AP3B1,DPYSL3,NUP98,C2CD3,MYO7A,KIAA1614,F1SF13_PIG,HAT1,IQCA1,CPLANE1,SMN1,TBCD,EVPL,TOP2A,EME1,TAOK1,SMYD3,SDCCAG8,TRAPPC12,SH3BP1,ATG2A,MCM3AP,FAM50B,EHD2,COG3,CCNB1…
GO:0048731	System development	179	2889	0.15	0.0019	9823.ENSSSCP00000000785,9823.ENSSSCP00000000980,9823.ENSSSCP00000001168,9823.ENSSSCP00000001670,9823.ENSSSCP00000002171,9823.ENSSSCP00000002888,9823.ENSSSCP00000002923,9823.ENSSSCP00000002933,9823.ENSSSCP00000003079,9823.ENSSSCP00000003372,9823.ENSSSCP00000003545,9823.ENSSSCP00000003711,9823.ENSSSCP00000004731,9823.ENSSSCP00000006161,9823.ENSSSCP00000006343,9823.ENSSSCP00000007171,9823.ENSSSCP000…	TULP3,EPYC,RIPOR2,PPARD,RIPK3,DNAAF1,TMEM231,FA2H,ANKRD27,MEIS3,LENG9,DRAXIN,OSTM1,COL5A1,TRAPPC9,TBX15,MAN1A2,ANGPT4,ASXL1,BMP7,MSH2,SEC24B,LNX2,DCT,MYO16,GFRA2,PTK2B,MYO18B,SLIT1,ENTPD7,TCF7L2,VHL,DSCAM,MYRF,AP3B1,VCAN,PHOX2A,C2CD3,MYO7A,F1SF13_PIG,DOCK10,DNER,SMO,GLI3,CPLANE1,SMN1,SLIT3,ADAMTS16,NARF,TBCD,TOP2A,HOXB3,TAOK1,WT1,SDCCAG8,CIAPIN1,CCR6,MCM3AP,GREB1,PXDN,CDH4,VIT,POFUT1,CASP10,PRKCZ…
GO:0051641	Cellular localization	145	2241	0.16	0.0022	9823.ENSSSCP00000000143,9823.ENSSSCP00000000785,9823.ENSSSCP00000001168,9823.ENSSSCP00000001472,9823.ENSSSCP00000003079,9823.ENSSSCP00000003530,9823.ENSSSCP00000003729,9823.ENSSSCP00000005198,9823.ENSSSCP00000006363,9823.ENSSSCP00000007958,9823.ENSSSCP00000007993,9823.ENSSSCP00000008997,9823.ENSSSCP00000009271,9823.ENSSSCP00000009748,9823.ENSSSCP00000009843,9823.ENSSSCP00000010189,9823.ENSSSCP000…	IFT27,TULP3,RIPOR2,CCHCR1,ANKRD27,CACNG8,VPS13D,SELENOS,KCNQ3,RIPOR3,BMP7,MSH2,HTT,SEC24B,WDFY3,MYO16,SLIT1,COG7,VHL,GPR143,OSBP,AP3B1,SIL1,SYT9,NUP98,C2CD3,MYO7A,WDR91,SMO,GLI3,CPLANE1,SRP68,SLC18A2,SMYD3,TRAPPC12,ATP1A4,MCM3AP,EHD2,COG3,CCNB1,CLSTN1,PLK1,GRIN2C,RINT1,CSE1L,CNTNAP4,PRKCZ,TRIM27,ITGB1,BLK,BBS9,SPAG9,MLPH,SPTBN1,IMPG2,PEX14,UVRAG,PTPRN2,RAB7A,BCL2L1,ATP2A3,NUP214,RAB27B,LOC1021669…
GO:0051056	Regulation of small GTPase mediated signal transduction	26	204	0.46	0.0024	9823.ENSSSCP00000000796,9823.ENSSSCP00000001168,9823.ENSSSCP00000001526,9823.ENSSSCP00000003394,9823.ENSSSCP00000007822,9823.ENSSSCP00000007958,9823.ENSSSCP00000020316,9823.ENSSSCP00000021214,9823.ENSSSCP00000030775,9823.ENSSSCP00000034901,9823.ENSSSCP00000035847,9823.ENSSSCP00000036317,9823.ENSSSCP00000036985,9823.ENSSSCP00000039034,9823.ENSSSCP00000039661,9823.ENSSSCP00000042157,9823.ENSSSCP000…	IQSEC3,RIPOR2,STK19,CYTH2,KIAA1755,RIPOR3,SH3BP1,PSD2,ITGB1,RAP1GAP,RASGRF2,ARHGAP25,CYTH3,RALGAPA2,MAPKAP1,ARHGAP26,DGKI,BCR,ARHGAP12,FBP1,KIF14,ABL1,EPS8L2,GARNL3,ARHGAP44,CYTH1
GO:0050794	Regulation of cellular process	544	10711	0.06	0.0025	9823.ENSSSCP00000000007,9823.ENSSSCP00000000021,9823.ENSSSCP00000000068,9823.ENSSSCP00000000143,9823.ENSSSCP00000000727,9823.ENSSSCP00000000739,9823.ENSSSCP00000000785,9823.ENSSSCP00000000796,9823.ENSSSCP00000001168,9823.ENSSSCP00000001521,9823.ENSSSCP00000001526,9823.ENSSSCP00000001666,9823.ENSSSCP00000001670,9823.ENSSSCP00000001986,9823.ENSSSCP00000002171,9823.ENSSSCP00000002561,9823.ENSSSCP000…	PPARA,PHF21B,CSDC2,IFT27,GNB3,NCAPD2,TULP3,IQSEC3,RIPOR2,C2,STK19,TCP11,PPARD,BLM,RIPK3,VSX2,RIN3,VRK1,WARS1,TDRD9,USP10,DNAAF1,TMEM231,FA2H,ANKRD27,F1RKN1_PIG,MEIS3,GRIN2D,CYTH2,CACNG8,LENG9,RNF207,UBE4B,DRAXIN,VPS13D,ROR1,ZFP69B,IBTK,SELENOS,TRPM1,CORO2B,PTBP3,HMCN2,DBH,COL5A1,TRAPPC9,KCNQ3,ZBTB10,IQGAP3,TBX15,CAPZA1,KCND3,ANGPT4,ASXL1,KIAA1755,RIPOR3,BMP7,CTCFL,BAIAP2L1,GTF2I,IL4R,TRAF7,MSH2,S…
GO:0032502	Developmental process	247	4279	0.11	0.0025	9823.ENSSSCP00000000007,9823.ENSSSCP00000000025,9823.ENSSSCP00000000785,9823.ENSSSCP00000000980,9823.ENSSSCP00000001168,9823.ENSSSCP00000001472,9823.ENSSSCP00000001670,9823.ENSSSCP00000001689,9823.ENSSSCP00000002171,9823.ENSSSCP00000002227,9823.ENSSSCP00000002764,9823.ENSSSCP00000002888,9823.ENSSSCP00000002923,9823.ENSSSCP00000002933,9823.ENSSSCP00000003077,9823.ENSSSCP00000003079,9823.ENSSSCP000…	PPARA,PARVB,TULP3,EPYC,RIPOR2,CCHCR1,PPARD,SLC26A8,RIPK3,CDH24,TDRD9,DNAAF1,TMEM231,FA2H,TDRD12,ANKRD27,MEIS3,BSPH1,LENG9,DRAXIN,ROR1,OSTM1,COL5A1,TRAPPC9,IQGAP3,TBX15,MAN1A2,SLC24A3,ANGPT4,ASXL1,BMP7,MSH2,TTC27,RPS3A,SEC24B,SPARCL1,LNX2,DCT,MYO16,GFRA2,PTK2B,MYO18B,SLIT1,ENTPD7,TCF7L2,LIMD1,COL7A1,VHL,KY,DSCAM,MYRF,AP3B1,VCAN,PHOX2A,C2CD3,MYO7A,F1SF13_PIG,DOCK10,DNER,NOM1,SMO,GLI3,RAI14,CPLANE1,…
GO:0048522	Positive regulation of cellular process	259	4522	0.11	0.0025	9823.ENSSSCP00000000007,9823.ENSSSCP00000000739,9823.ENSSSCP00000001168,9823.ENSSSCP00000001526,9823.ENSSSCP00000001670,9823.ENSSSCP00000001986,9823.ENSSSCP00000002171,9823.ENSSSCP00000002713,9823.ENSSSCP00000002723,9823.ENSSSCP00000003079,9823.ENSSSCP00000003372,9823.ENSSSCP00000003391,9823.ENSSSCP00000003530,9823.ENSSSCP00000003545,9823.ENSSSCP00000003652,9823.ENSSSCP00000003729,9823.ENSSSCP000…	PPARA,NCAPD2,RIPOR2,STK19,PPARD,BLM,RIPK3,VRK1,WARS1,ANKRD27,MEIS3,GRIN2D,CACNG8,LENG9,RNF207,VPS13D,ROR1,CORO2B,IQGAP3,TBX15,ANGPT4,ASXL1,RIPOR3,BMP7,CTCFL,BAIAP2L1,GTF2I,TRAF7,MSH2,HTT,LCP1,DCT,ROR2,PTK2B,AACS,TCF7L2,EBF3,ARID3C,ECHDC3,VHL,DSCAM,MYRF,AP3B1,RNF14,DPYSL3,SYT9,NUP98,PHOX2A,CDCA7L,F1SF13_PIG,CAB39,DGKD,PRKAG2,SMO,GLI3,OSMR,SMN1,LARP1,FOXK2,TOP2A,HOXB3,TAOK1,WT1,SMYD3,TRAPPC12,RPTOR…
GO:0036211	Protein modification process	155	2454	0.15	0.0029	9823.ENSSSCP00000000777,9823.ENSSSCP00000001050,9823.ENSSSCP00000001526,9823.ENSSSCP00000002171,9823.ENSSSCP00000002713,9823.ENSSSCP00000002882,9823.ENSSSCP00000003210,9823.ENSSSCP00000003682,9823.ENSSSCP00000004123,9823.ENSSSCP00000004232,9823.ENSSSCP00000006900,9823.ENSSSCP00000007642,9823.ENSSSCP00000007654,9823.ENSSSCP00000007717,9823.ENSSSCP00000008000,9823.ENSSSCP00000008590,9823.ENSSSCP000…	PRMT8,TTLL8,STK19,RIPK3,VRK1,USP10,F1RI37_PIG,UBE4B,ROR1,TESK2,IQGAP3,STK35,FKBP1A,ASXL1,CTCFL,TRAF7,HERC3,LNX2,LOC100625564,ROR2,PTK2B,FBXO21,LOXL4,COG7,VHL,AP3B1,ETF1,RNF14,HAT1,FBXO36,CAB39,PRKAG2,MINDY4,GALNT10,ST6GALNAC1,RNF135,TAOK1,SMYD3,GALNTL6,MCM3AP,COG3,PRR5,RNF216,SENP7,USP24,PPIL4,EIPR1,PLK1,HEMK1,ZNF541,TAF1,POFUT1,DOT1L,MTA3,PRKCZ,MAGT1,TRIM27,EIF2AK3,FOXO1,TTLL5,TBL1X,BLK,SLC35C2,…
GO:0007399	Nervous system development	105	1516	0.19	0.0032	9823.ENSSSCP00000000785,9823.ENSSSCP00000001168,9823.ENSSSCP00000001670,9823.ENSSSCP00000002933,9823.ENSSSCP00000003079,9823.ENSSSCP00000003372,9823.ENSSSCP00000003545,9823.ENSSSCP00000003711,9823.ENSSSCP00000006343,9823.ENSSSCP00000007993,9823.ENSSSCP00000009748,9823.ENSSSCP00000009930,9823.ENSSSCP00000010135,9823.ENSSSCP00000010189,9823.ENSSSCP00000010252,9823.ENSSSCP00000011201,9823.ENSSSCP000…	TULP3,RIPOR2,PPARD,FA2H,ANKRD27,MEIS3,LENG9,DRAXIN,TRAPPC9,BMP7,SEC24B,LNX2,DCT,MYO16,GFRA2,SLIT1,DSCAM,MYRF,VCAN,PHOX2A,C2CD3,MYO7A,F1SF13_PIG,DOCK10,DNER,SMO,GLI3,CPLANE1,SMN1,SLIT3,TBCD,HOXB3,TAOK1,SDCCAG8,CDH4,VIT,POFUT1,PRKCZ,ITGB1,BLK,PLXNA4,SPTBN1,RERE,DCLK1,ARNT2,UNC5C,ZBTB16,TGFB2,RARA,LRP12,STXBP1,IFT88,PRPH2,MAP4,APLP2,NTRK2,GSDME,RUNX1,CLUAP1,ATP8A2,BCR,GAS7,IGF2BP3,GTDC1,ST14,RHOA,GF…
GO:0048523	Negative regulation of cellular process	217	3695	0.12	0.0035	9823.ENSSSCP00000000007,9823.ENSSSCP00000000785,9823.ENSSSCP00000001168,9823.ENSSSCP00000001670,9823.ENSSSCP00000001986,9823.ENSSSCP00000002561,9823.ENSSSCP00000002652,9823.ENSSSCP00000002723,9823.ENSSSCP00000002764,9823.ENSSSCP00000002882,9823.ENSSSCP00000003079,9823.ENSSSCP00000003372,9823.ENSSSCP00000003545,9823.ENSSSCP00000003711,9823.ENSSSCP00000004303,9823.ENSSSCP00000004810,9823.ENSSSCP000…	PPARA,TULP3,RIPOR2,PPARD,BLM,VSX2,RIN3,WARS1,TDRD9,USP10,ANKRD27,MEIS3,LENG9,DRAXIN,ZFP69B,IBTK,SELENOS,CORO2B,PTBP3,HMCN2,COL5A1,CAPZA1,ANGPT4,ASXL1,RIPOR3,BMP7,MSH2,STRN,HTT,HTRA3,DRD5,TMEM131L,ARHGAP10,LOC100625564,LRCH1,PTK2B,TMEM132B,TCF7L2,LIMD1,VHL,DSCAM,ARHGAP6,CTNND1,DPYSL3,DGKD,PRKAG2,SMO,GLI3,SLIT3,LARP1,FOXK2,TBCD,TOP2A,HOXB3,EME1,TAOK1,MPHOSPH9,WT1,SMYD3,CIAPIN1,SH3BP1,PRDM16,NFE2L3,…
GO:0007275	Multicellular organism development	192	3204	0.13	0.0042	9823.ENSSSCP00000000785,9823.ENSSSCP00000000980,9823.ENSSSCP00000001168,9823.ENSSSCP00000001670,9823.ENSSSCP00000002171,9823.ENSSSCP00000002888,9823.ENSSSCP00000002923,9823.ENSSSCP00000002933,9823.ENSSSCP00000003079,9823.ENSSSCP00000003372,9823.ENSSSCP00000003545,9823.ENSSSCP00000003711,9823.ENSSSCP00000004731,9823.ENSSSCP00000006161,9823.ENSSSCP00000006343,9823.ENSSSCP00000007171,9823.ENSSSCP000…	TULP3,EPYC,RIPOR2,PPARD,RIPK3,DNAAF1,TMEM231,FA2H,ANKRD27,MEIS3,LENG9,DRAXIN,OSTM1,COL5A1,TRAPPC9,TBX15,MAN1A2,ANGPT4,ASXL1,BMP7,MSH2,SEC24B,LNX2,DCT,MYO16,GFRA2,PTK2B,MYO18B,SLIT1,ENTPD7,TCF7L2,COL7A1,VHL,DSCAM,MYRF,AP3B1,VCAN,PHOX2A,C2CD3,MYO7A,F1SF13_PIG,DOCK10,DNER,SMO,GLI3,CPLANE1,SMN1,SLIT3,ADAMTS16,NARF,TBCD,TOP2A,HOXB3,TAOK1,SLC18A2,WT1,SDCCAG8,CIAPIN1,CCR6,MCM3AP,GREB1,PXDN,CDH4,CNOT1,VI…
GO:0043087	Regulation of GTPase activity	33	314	0.37	0.0047	9823.ENSSSCP00000001022,9823.ENSSSCP00000001168,9823.ENSSSCP00000001711,9823.ENSSSCP00000006900,9823.ENSSSCP00000007958,9823.ENSSSCP00000010041,9823.ENSSSCP00000012891,9823.ENSSSCP00000017201,9823.ENSSSCP00000020316,9823.ENSSSCP00000028043,9823.ENSSSCP00000030775,9823.ENSSSCP00000031443,9823.ENSSSCP00000034901,9823.ENSSSCP00000035847,9823.ENSSSCP00000036317,9823.ENSSSCP00000039034,9823.ENSSSCP000…	TBC1D22A,RIPOR2,TBC1D22B,IQGAP3,RIPOR3,LRCH1,ARHGAP6,DOCK10,SH3BP1,IQGAP2,ITGB1,PLXNA4,RAP1GAP,RASGRF2,ARHGAP25,RALGAPA2,NTRK2,DGKI,TBC1D14,BCR,ARHGAP12,SBF1,TBC1D9,AGAP1,RAB3GAP2,BCAR3,GARNL3,PIP5K1A,RASGEF1B,VAV2,ARHGAP44,NTRK3,RGS6
GO:0051649	Establishment of localization in cell	101	1464	0.19	0.0049	9823.ENSSSCP00000000143,9823.ENSSSCP00000001472,9823.ENSSSCP00000003079,9823.ENSSSCP00000003530,9823.ENSSSCP00000003729,9823.ENSSSCP00000005198,9823.ENSSSCP00000006363,9823.ENSSSCP00000009271,9823.ENSSSCP00000009748,9823.ENSSSCP00000010189,9823.ENSSSCP00000011201,9823.ENSSSCP00000011512,9823.ENSSSCP00000012884,9823.ENSSSCP00000013959,9823.ENSSSCP00000014994,9823.ENSSSCP00000015529,9823.ENSSSCP000…	IFT27,CCHCR1,ANKRD27,CACNG8,VPS13D,SELENOS,KCNQ3,HTT,SEC24B,MYO16,SLIT1,COG7,GPR143,OSBP,AP3B1,SYT9,NUP98,MYO7A,WDR91,SMO,GLI3,SRP68,SLC18A2,TRAPPC12,ATP1A4,MCM3AP,EHD2,COG3,CCNB1,PLK1,RINT1,CSE1L,TRIM27,ITGB1,BLK,SPAG9,MLPH,PEX14,PTPRN2,RAB7A,BCL2L1,ATP2A3,NUP214,RAB27B,GPR143-2,STXBP1,ANKRD40,IFT88,RHOT1,STX8,CROCC2,MAD1L1,LOC100513346,NUP155,DGKI,TBC1D14,BCR,BOK,KIF3B,HEATR5B,FCHO2,BICDL1,ZDHH…
GO:0016310	Phosphorylation	67	863	0.24	0.0053	9823.ENSSSCP00000001526,9823.ENSSSCP00000002171,9823.ENSSSCP00000002713,9823.ENSSSCP00000004123,9823.ENSSSCP00000004232,9823.ENSSSCP00000006900,9823.ENSSSCP00000007642,9823.ENSSSCP00000010242,9823.ENSSSCP00000010320,9823.ENSSSCP00000011362,9823.ENSSSCP00000012061,9823.ENSSSCP00000017231,9823.ENSSSCP00000017272,9823.ENSSSCP00000017412,9823.ENSSSCP00000018142,9823.ENSSSCP00000018848,9823.ENSSSCP000…	STK19,RIPK3,VRK1,ROR1,TESK2,IQGAP3,STK35,ROR2,PTK2B,ENO4,LIMD1,CAB39,DGKD,PRKAG2,FOXK2,TAOK1,RPTOR,PRR5,PLK1,PRKCZ,EIF2AK3,FOXO1,BLK,PLXNA4,SPTBN1,DCLK1,UVRAG,MAP3K5,MAP2K3,RPS6KA2,TGFB2,PRKX,EEF2K,RARA,NEK6,MARK3,PRKCB,MAPKAP1,NTRK2,DGKI,MKNK1,NUAK1,TRRAP,ERC1,ROS1,DGKH,MYO3B,ITPK1,KLHL3,SRPK2,PTPRA,ABL1,SLC12A3,CERK,PFKFB4,IP6K2,NUP107,CDK8,STK32B,MAP2K5,CDK3,PIP5K1A,TGFBR3,NTRK3,CSNK1D,CIT,AK5
GO:0051128	Regulation of cellular component organization	119	1806	0.17	0.0056	9823.ENSSSCP00000000739,9823.ENSSSCP00000001168,9823.ENSSSCP00000002652,9823.ENSSSCP00000002723,9823.ENSSSCP00000003079,9823.ENSSSCP00000003545,9823.ENSSSCP00000003711,9823.ENSSSCP00000003729,9823.ENSSSCP00000004123,9823.ENSSSCP00000005337,9823.ENSSSCP00000006161,9823.ENSSSCP00000006900,9823.ENSSSCP00000007226,9823.ENSSSCP00000007993,9823.ENSSSCP00000008123,9823.ENSSSCP00000009271,9823.ENSSSCP000…	NCAPD2,RIPOR2,RIN3,WARS1,ANKRD27,LENG9,DRAXIN,VPS13D,ROR1,CORO2B,COL5A1,IQGAP3,CAPZA1,BMP7,BAIAP2L1,HTT,LCP1,ROR2,PTK2B,VHL,DSCAM,ARHGAP6,ETF1,DPYSL3,SYT9,F1SF13_PIG,DGKD,SMN1,SLIT3,TBCD,TOP2A,TAOK1,MPHOSPH9,WT1,SDCCAG8,TRAPPC12,SH3BP1,RPTOR,ATG2A,RUFY3,EHD2,CDH4,URI1,CNOT1,CLSTN1,PLK1,RHPN2,CEP70,PRKCZ,OMA1,IQGAP2,TRIM27,NFATC2,YY1,PLXNA4,SPTBN1,AFAP1,RAP1GAP,TGFB2,NEK6,ARPC4,SPTAN1,IFT88,RHOT1,…
GO:0043412	Macromolecule modification	162	2640	0.14	0.0062	9823.ENSSSCP00000000777,9823.ENSSSCP00000001050,9823.ENSSSCP00000001526,9823.ENSSSCP00000002171,9823.ENSSSCP00000002713,9823.ENSSSCP00000002764,9823.ENSSSCP00000002882,9823.ENSSSCP00000003077,9823.ENSSSCP00000003210,9823.ENSSSCP00000003682,9823.ENSSSCP00000004123,9823.ENSSSCP00000004232,9823.ENSSSCP00000006900,9823.ENSSSCP00000007642,9823.ENSSSCP00000007654,9823.ENSSSCP00000007717,9823.ENSSSCP000…	PRMT8,TTLL8,STK19,RIPK3,VRK1,TDRD9,USP10,TDRD12,F1RI37_PIG,UBE4B,ROR1,TESK2,IQGAP3,STK35,FKBP1A,ASXL1,CTCFL,TRAF7,HERC3,LNX2,LOC100625564,ROR2,PTK2B,FBXO21,LOXL4,COG7,VHL,AP3B1,ETF1,RNF14,HAT1,FBXO36,CAB39,PRKAG2,MINDY4,GALNT10,ST6GALNAC1,RNF135,TAOK1,SMYD3,GALNTL6,MCM3AP,COG3,PRR5,RNF216,SENP7,ABHD12,USP24,PPIL4,EIPR1,PLK1,HEMK1,ZNF541,TAF1,POFUT1,DOT1L,MTA3,PRKCZ,MAGT1,TRIM27,EIF2AK3,FOXO1,TTLL…
GO:0032879	Regulation of localization	107	1587	0.18	0.0062	9823.ENSSSCP00000000007,9823.ENSSSCP00000001168,9823.ENSSSCP00000001521,9823.ENSSSCP00000001670,9823.ENSSSCP00000002652,9823.ENSSSCP00000002713,9823.ENSSSCP00000002923,9823.ENSSSCP00000003079,9823.ENSSSCP00000003530,9823.ENSSSCP00000003652,9823.ENSSSCP00000004810,9823.ENSSSCP00000005337,9823.ENSSSCP00000006363,9823.ENSSSCP00000007233,9823.ENSSSCP00000007958,9823.ENSSSCP00000009271,9823.ENSSSCP000…	PPARA,RIPOR2,C2,PPARD,RIN3,VRK1,TMEM231,ANKRD27,CACNG8,RNF207,IBTK,CORO2B,KCNQ3,KCND3,RIPOR3,HTT,SEC24B,LCP1,PTK2B,AACS,TCF7L2,VHL,SYT9,KIAA1614,CACNA1E,DGKD,SMO,GLI3,TRAPPC12,EHD2,EIPR1,PLK1,I3LM43_PIG,RINT1,TRIM27,FOXO1,ITGB1,PLA2R1,BLK,GRB10,SPTBN1,DCLK1,AFDN,PTPRN2,ABCG5,RAB7A,CACNB3,BCL2L1,NUP214,RAB27B,TGFB2,RASGRF2,PRKCB,STXBP1,STX8,CROCC2,MAD1L1,KCNH2,ATP2B1,ENPP1,KCNH1,COLEC11,DGKI,P2RY2…
GO:0010648	Negative regulation of cell communication	77	1044	0.22	0.0062	9823.ENSSSCP00000000007,9823.ENSSSCP00000000785,9823.ENSSSCP00000001168,9823.ENSSSCP00000002882,9823.ENSSSCP00000003372,9823.ENSSSCP00000003711,9823.ENSSSCP00000005198,9823.ENSSSCP00000006106,9823.ENSSSCP00000007717,9823.ENSSSCP00000007958,9823.ENSSSCP00000007993,9823.ENSSSCP00000009271,9823.ENSSSCP00000009298,9823.ENSSSCP00000009305,9823.ENSSSCP00000009610,9823.ENSSSCP00000011333,9823.ENSSSCP000…	PPARA,TULP3,RIPOR2,USP10,MEIS3,DRAXIN,SELENOS,HMCN2,ASXL1,RIPOR3,BMP7,HTT,HTRA3,DRD5,TMEM131L,TCF7L2,LIMD1,VHL,CTNND1,DGKD,GLI3,SLIT3,SH3BP1,PRDM16,URI1,CNOT1,CASP10,PRKCZ,FOXO1,ITGB1,GRB10,RAB7A,BCL2L1,NLRC5,MAP2K3,MARK3,PDE3B,ARHGAP25,PRKCB,STXBP1,ENPP1,MAPKAP1,PLEKHA1,SKI,BOK,TLE1,RHOA,ARHGAP12,SORCS2,SLC2A10,LRP2,WWC2,FBP1,DUSP9,PDE10A,ABL1,LITAF,AXIN2,NANOG,TRABD2B,RAB11FIP3,WWC1,ARRB2,HGS,H…
GO:0006796	Phosphate-containing compound metabolic process	108	1612	0.18	0.0067	9823.ENSSSCP00000001148,9823.ENSSSCP00000001526,9823.ENSSSCP00000002171,9823.ENSSSCP00000002713,9823.ENSSSCP00000004052,9823.ENSSSCP00000004123,9823.ENSSSCP00000004232,9823.ENSSSCP00000006900,9823.ENSSSCP00000007053,9823.ENSSSCP00000007642,9823.ENSSSCP00000010004,9823.ENSSSCP00000010242,9823.ENSSSCP00000010320,9823.ENSSSCP00000011230,9823.ENSSSCP00000011362,9823.ENSSSCP00000012061,9823.ENSSSCP000…	MBOAT1,STK19,RIPK3,VRK1,MOCOS,ROR1,TESK2,IQGAP3,THEM5,STK35,LOC100625564,ROR2,PTK2B,ENTPD7,ENO4,LIMD1,OSBP,LDHC,PNPLA8,CAB39,DGKD,PRKAG2,FOXK2,TAOK1,RPTOR,PRR5,ABHD12,PLK1,IDO2,PUDP,PRKCZ,EIF2AK3,FOXO1,BLK,PLXNA4,SPTBN1,DCLK1,UVRAG,PTPRN2,MAP3K5,MAP2K3,RPS6KA2,CCDC30,TGFB2,PRKX,EEF2K,RARA,NEK6,MARK3,PDE8B,PRKCB,PTPRK,ENPP1,MAPKAP1,NTRK2,EPHX2,DGKI,MKNK1,TTC38,NUAK1,ATP5F1C,TRRAP,RNGTT,PLPPR5,ERC1…
GO:0023057	Negative regulation of signaling	77	1050	0.22	0.0068	9823.ENSSSCP00000000007,9823.ENSSSCP00000000785,9823.ENSSSCP00000001168,9823.ENSSSCP00000002882,9823.ENSSSCP00000003372,9823.ENSSSCP00000003711,9823.ENSSSCP00000005198,9823.ENSSSCP00000006106,9823.ENSSSCP00000007717,9823.ENSSSCP00000007958,9823.ENSSSCP00000007993,9823.ENSSSCP00000009271,9823.ENSSSCP00000009298,9823.ENSSSCP00000009305,9823.ENSSSCP00000009610,9823.ENSSSCP00000011333,9823.ENSSSCP000…	PPARA,TULP3,RIPOR2,USP10,MEIS3,DRAXIN,SELENOS,HMCN2,ASXL1,RIPOR3,BMP7,HTT,HTRA3,DRD5,TMEM131L,TCF7L2,LIMD1,VHL,CTNND1,DGKD,GLI3,SLIT3,SH3BP1,PRDM16,URI1,CNOT1,CASP10,PRKCZ,FOXO1,ITGB1,GRB10,RAB7A,BCL2L1,NLRC5,MAP2K3,MARK3,PDE3B,ARHGAP25,PRKCB,STXBP1,ENPP1,MAPKAP1,PLEKHA1,SKI,BOK,TLE1,RHOA,ARHGAP12,SORCS2,SLC2A10,LRP2,WWC2,FBP1,DUSP9,PDE10A,ABL1,LITAF,AXIN2,NANOG,TRABD2B,RAB11FIP3,WWC1,ARRB2,HGS,H…
GO:0035330	Regulation of hippo signaling	8	22	0.91	0.0068	9823.ENSSSCP00000012061,9823.ENSSSCP00000034977,9823.ENSSSCP00000036113,9823.ENSSSCP00000039118,9823.ENSSSCP00000049460,9823.ENSSSCP00000055867,9823.ENSSSCP00000060132,9823.ENSSSCP00000072970	LIMD1,MAP2K3,MARK3,LOC100513346,WWC2,MOB3B,WWC1,CIT
GO:0050804	Modulation of chemical synaptic transmission	31	302	0.36	0.0099	9823.ENSSSCP00000003391,9823.ENSSSCP00000003530,9823.ENSSSCP00000009305,9823.ENSSSCP00000012326,9823.ENSSSCP00000023857,9823.ENSSSCP00000025841,9823.ENSSSCP00000030775,9823.ENSSSCP00000032572,9823.ENSSSCP00000035847,9823.ENSSSCP00000036630,9823.ENSSSCP00000037046,9823.ENSSSCP00000039695,9823.ENSSSCP00000042409,9823.ENSSSCP00000043635,9823.ENSSSCP00000045450,9823.ENSSSCP00000047147,9823.ENSSSCP000…	GRIN2D,CACNG8,DRD5,VHL,CLSTN1,GRIN2C,ITGB1,NALCN,RASGRF2,PRKCB,STXBP1,NTRK2,DGKI,BCR,ERC1,GRIK3,GRM1,ADCY8,SORCS2,CFAP299,BTBD9,KCNJ10,PTPRA,ABL1,ARRB2,MECP2,NTF4,NTF3,EIF4EBP2,RIMS2,GIPC1
GO:0048518	Positive regulation of biological process	279	5065	0.09	0.0104	9823.ENSSSCP00000000007,9823.ENSSSCP00000000739,9823.ENSSSCP00000001043,9823.ENSSSCP00000001168,9823.ENSSSCP00000001521,9823.ENSSSCP00000001526,9823.ENSSSCP00000001670,9823.ENSSSCP00000001986,9823.ENSSSCP00000002171,9823.ENSSSCP00000002713,9823.ENSSSCP00000002723,9823.ENSSSCP00000003079,9823.ENSSSCP00000003372,9823.ENSSSCP00000003391,9823.ENSSSCP00000003530,9823.ENSSSCP00000003545,9823.ENSSSCP000…	PPARA,NCAPD2,PANX2,RIPOR2,C2,STK19,PPARD,BLM,RIPK3,VRK1,WARS1,ANKRD27,MEIS3,GRIN2D,CACNG8,LENG9,RNF207,VPS13D,ROR1,CORO2B,DBH,IQGAP3,TBX15,CD58,SLC24A3,ANGPT4,ASXL1,RIPOR3,BMP7,CTCFL,BAIAP2L1,GTF2I,TRAF7,MSH2,HTT,LCP1,DCT,ROR2,PTK2B,AACS,TCF7L2,EBF3,ARID3C,ECHDC3,LIMD1,VHL,DSCAM,MYRF,AP3B1,RNF14,DPYSL3,SYT9,NUP98,PHOX2A,CDCA7L,F1SF13_PIG,CAB39,DGKD,PRKAG2,SMO,GLI3,OSMR,SMN1,LARP1,FOXK2,TOP2A,HOXB…
GO:0035331	Negative regulation of hippo signaling	6	11	0.19	0.0108	9823.ENSSSCP00000012061,9823.ENSSSCP00000034977,9823.ENSSSCP00000036113,9823.ENSSSCP00000049460,9823.ENSSSCP00000060132,9823.ENSSSCP00000072970	LIMD1,MAP2K3,MARK3,WWC2,WWC1,CIT
GO:0007017	Microtubule-based process	57	721	0.25	0.0108	9823.ENSSSCP00000000143,9823.ENSSSCP00000001050,9823.ENSSSCP00000001689,9823.ENSSSCP00000002888,9823.ENSSSCP00000007030,9823.ENSSSCP00000009271,9823.ENSSSCP00000010342,9823.ENSSSCP00000011362,9823.ENSSSCP00000014199,9823.ENSSSCP00000014994,9823.ENSSSCP00000015754,9823.ENSSSCP00000016474,9823.ENSSSCP00000017293,9823.ENSSSCP00000017979,9823.ENSSSCP00000018153,9823.ENSSSCP00000018848,9823.ENSSSCP000…	IFT27,TTLL8,SLC26A8,DNAAF1,SMCP,HTT,KIF13B,ENO4,LDHC,AP3B1,C2CD3,KIAA1614,IQCA1,SMN1,TBCD,TAOK1,SDCCAG8,ATP1A4,CCDC114,PLK1,PRKCZ,CFAP74,TTLL5,ITGB1,PEX14,UVRAG,DST,DNAI1,RAB27B,MARK3,IFT88,RHOT1,CROCC2,MAP4,ZNF207,CLUAP1,DNAH17,DNAH7,ATXN7L1,CCDC57,KIF3B,RHOA,BICDL1,A0A287AYW1_PIG,LLGL2,CFAP100,KIF14,TACC2,MECP2,KIF9,BICD1,KIF26A,COPG1,KPNB1,WDR73,TBCE,CSNK1D
GO:0009968	Negative regulation of signal transduction	72	987	0.22	0.0125	9823.ENSSSCP00000000007,9823.ENSSSCP00000000785,9823.ENSSSCP00000001168,9823.ENSSSCP00000002882,9823.ENSSSCP00000003372,9823.ENSSSCP00000003711,9823.ENSSSCP00000005198,9823.ENSSSCP00000006106,9823.ENSSSCP00000007717,9823.ENSSSCP00000007958,9823.ENSSSCP00000007993,9823.ENSSSCP00000009271,9823.ENSSSCP00000009298,9823.ENSSSCP00000009610,9823.ENSSSCP00000011333,9823.ENSSSCP00000012061,9823.ENSSSCP000…	PPARA,TULP3,RIPOR2,USP10,MEIS3,DRAXIN,SELENOS,HMCN2,ASXL1,RIPOR3,BMP7,HTT,HTRA3,TMEM131L,TCF7L2,LIMD1,VHL,CTNND1,DGKD,GLI3,SLIT3,SH3BP1,PRDM16,URI1,CNOT1,CASP10,PRKCZ,FOXO1,ITGB1,GRB10,RAB7A,BCL2L1,NLRC5,MAP2K3,MARK3,PDE3B,ARHGAP25,PRKCB,ENPP1,MAPKAP1,PLEKHA1,SKI,BOK,TLE1,RHOA,ARHGAP12,SLC2A10,LRP2,WWC2,FBP1,DUSP9,PDE10A,ABL1,LITAF,AXIN2,NANOG,TRABD2B,WWC1,ARRB2,HGS,HTRA1,KIF26A,DEPTOR,MYOCD,WWOX…
GO:0060562	Epithelial tube morphogenesis	27	252	0.38	0.0136	9823.ENSSSCP00000000785,9823.ENSSSCP00000002888,9823.ENSSSCP00000007993,9823.ENSSSCP00000009748,9823.ENSSSCP00000015754,9823.ENSSSCP00000016571,9823.ENSSSCP00000017553,9823.ENSSSCP00000017756,9823.ENSSSCP00000018126,9823.ENSSSCP00000019417,9823.ENSSSCP00000021870,9823.ENSSSCP00000035463,9823.ENSSSCP00000035518,9823.ENSSSCP00000037435,9823.ENSSSCP00000040112,9823.ENSSSCP00000041705,9823.ENSSSCP000…	TULP3,DNAAF1,BMP7,SEC24B,C2CD3,F1SF13_PIG,SMO,GLI3,ADAMTS16,WT1,GREB1,PRKX,RARA,FGF1,HS3ST3A1,CLUAP1,ST14,RHOA,LRP2,KLHL3,MTHFR,ABL1,MICAL2-2,CELSR1,MTSS1,BTRC,NTN1
GO:0035239	Tube morphogenesis	44	514	0.29	0.0139	9823.ENSSSCP00000000785,9823.ENSSSCP00000002888,9823.ENSSSCP00000007666,9823.ENSSSCP00000007993,9823.ENSSSCP00000009748,9823.ENSSSCP00000010320,9823.ENSSSCP00000010627,9823.ENSSSCP00000012326,9823.ENSSSCP00000015754,9823.ENSSSCP00000016571,9823.ENSSSCP00000017553,9823.ENSSSCP00000017756,9823.ENSSSCP00000018126,9823.ENSSSCP00000018582,9823.ENSSSCP00000019417,9823.ENSSSCP00000019749,9823.ENSSSCP000…	TULP3,DNAAF1,ANGPT4,BMP7,SEC24B,PTK2B,MYO18B,VHL,C2CD3,F1SF13_PIG,SMO,GLI3,ADAMTS16,HOXB3,WT1,SDCCAG8,GREB1,PXDN,POFUT1,EIF2AK3,ITGB1,PRKX,RARA,PAXIP1,FGF1,NTRK2,HS3ST3A1,CLUAP1,ST14,RHOA,LRP2,KLHL3,MTHFR,LOC100511937,ABL1,MICAL2-2,CELSR1,MTSS1,BTRC,NTN1,PLXDC1,MYOCD,EMC10,HLX
GO:0048513	Animal organ development	146	2399	0.14	0.0182	9823.ENSSSCP00000000007,9823.ENSSSCP00000000785,9823.ENSSSCP00000000980,9823.ENSSSCP00000001168,9823.ENSSSCP00000001670,9823.ENSSSCP00000002171,9823.ENSSSCP00000002888,9823.ENSSSCP00000002923,9823.ENSSSCP00000002933,9823.ENSSSCP00000003372,9823.ENSSSCP00000003711,9823.ENSSSCP00000004123,9823.ENSSSCP00000004731,9823.ENSSSCP00000006161,9823.ENSSSCP00000006343,9823.ENSSSCP00000006900,9823.ENSSSCP000…	PPARA,TULP3,EPYC,RIPOR2,PPARD,RIPK3,DNAAF1,TMEM231,FA2H,MEIS3,DRAXIN,ROR1,OSTM1,COL5A1,TRAPPC9,IQGAP3,TBX15,MAN1A2,SLC24A3,ASXL1,BMP7,MSH2,SEC24B,DCT,PTK2B,MYO18B,SLIT1,ENTPD7,VHL,KY,DSCAM,AP3B1,PHOX2A,C2CD3,MYO7A,F1SF13_PIG,DNER,NOM1,SMO,GLI3,CPLANE1,SLIT3,ADAMTS16,NARF,TOP2A,HOXB3,WT1,CIAPIN1,CCR6,UMODL1,GREB1,PXDN,VIT,POFUT1,CASP10,MKX,UPF2,LTA,EIF2AK3,ITGB1,BLK,YY1,PLXNA4,RERE,IMPG2,DCLK1,ARN…
GO:0120031	Plasma membrane bounded cell projection assembly	33	347	0.33	0.0182	9823.ENSSSCP00000000025,9823.ENSSSCP00000001050,9823.ENSSSCP00000002888,9823.ENSSSCP00000002923,9823.ENSSSCP00000015754,9823.ENSSSCP00000017844,9823.ENSSSCP00000020316,9823.ENSSSCP00000022001,9823.ENSSSCP00000023286,9823.ENSSSCP00000027571,9823.ENSSSCP00000027856,9823.ENSSSCP00000030573,9823.ENSSSCP00000031229,9823.ENSSSCP00000033554,9823.ENSSSCP00000034812,9823.ENSSSCP00000035664,9823.ENSSSCP000…	PARVB,TTLL8,DNAAF1,TMEM231,C2CD3,CPLANE1,SH3BP1,EHD2,CCDC114,CEP70,CFAP74,TTLL5,BBS9,DNAI1,SPATA13,ABLIM2,IFT88,CLUAP1,DNAH17,DNAH7,CCDC57,ARMC9,KIF3B,CFAP100,KCNJ10,ABL1,CEP162,ABLIM3,NTN1,PIP5K1A,VAV2,CSNK1D,ARL3
GO:0009888	Tissue development	89	1315	0.18	0.0195	9823.ENSSSCP00000000007,9823.ENSSSCP00000000785,9823.ENSSSCP00000000980,9823.ENSSSCP00000001168,9823.ENSSSCP00000001670,9823.ENSSSCP00000002888,9823.ENSSSCP00000002923,9823.ENSSSCP00000002933,9823.ENSSSCP00000006161,9823.ENSSSCP00000006900,9823.ENSSSCP00000007563,9823.ENSSSCP00000007717,9823.ENSSSCP00000007993,9823.ENSSSCP00000009748,9823.ENSSSCP00000010627,9823.ENSSSCP00000012108,9823.ENSSSCP000…	PPARA,TULP3,EPYC,RIPOR2,PPARD,DNAAF1,TMEM231,FA2H,COL5A1,IQGAP3,SLC24A3,ASXL1,BMP7,SEC24B,MYO18B,COL7A1,VHL,AP3B1,C2CD3,MYO7A,F1SF13_PIG,DNER,NOM1,SMO,GLI3,CPLANE1,ADAMTS16,EVPL,HOXB3,WT1,SH3BP1,UMODL1,GREB1,POFUT1,ITGB1,PLXNA4,UNC5C,ZBTB16,TGFB2,PRKX,RARA,PAXIP1,FGF1,ENPP1,HS3ST3A1,GSDME,RUNX1,CLUAP1,UPK3A,BCR,R3HDM2,ST14,RHOA,ROS1,FTO,ARHGAP12,CSGALNACT1,LRP2,MMP15,SEMA5B,ITPK1,KLHL3,MTHFR,ABL1…
GO:0046907	Intracellular transport	80	1150	0.2	0.0195	9823.ENSSSCP00000000143,9823.ENSSSCP00000001472,9823.ENSSSCP00000003079,9823.ENSSSCP00000003530,9823.ENSSSCP00000003729,9823.ENSSSCP00000005198,9823.ENSSSCP00000009271,9823.ENSSSCP00000009748,9823.ENSSSCP00000010189,9823.ENSSSCP00000011201,9823.ENSSSCP00000011512,9823.ENSSSCP00000013959,9823.ENSSSCP00000014994,9823.ENSSSCP00000015713,9823.ENSSSCP00000015796,9823.ENSSSCP00000017516,9823.ENSSSCP000…	IFT27,CCHCR1,ANKRD27,CACNG8,VPS13D,SELENOS,HTT,SEC24B,MYO16,SLIT1,COG7,OSBP,AP3B1,NUP98,MYO7A,WDR91,SMO,GLI3,SRP68,TRAPPC12,MCM3AP,EHD2,COG3,RINT1,CSE1L,TRIM27,SPAG9,MLPH,PEX14,RAB7A,BCL2L1,ATP2A3,NUP214,RAB27B,STXBP1,ANKRD40,IFT88,RHOT1,STX8,LOC100513346,NUP155,TBC1D14,BCR,BOK,KIF3B,HEATR5B,BICDL1,ZDHHC20,WDR81,BIN1,SYNE3,SORCS2,NDFIP1,ABCD4,ANKFY1,STX18,VPS36,RAB11FIP3,LAPTM4B,HGS,NUP107,ITSN1,…
GO:0022402	Cell cycle process	55	711	0.24	0.0209	9823.ENSSSCP00000000739,9823.ENSSSCP00000001986,9823.ENSSSCP00000002764,9823.ENSSSCP00000003077,9823.ENSSSCP00000006900,9823.ENSSSCP00000008997,9823.ENSSSCP00000009271,9823.ENSSSCP00000015754,9823.ENSSSCP00000016474,9823.ENSSSCP00000018518,9823.ENSSSCP00000018621,9823.ENSSSCP00000018848,9823.ENSSSCP00000019749,9823.ENSSSCP00000019892,9823.ENSSSCP00000022506,9823.ENSSSCP00000023163,9823.ENSSSCP000…	NCAPD2,BLM,TDRD9,TDRD12,IQGAP3,MSH2,HTT,C2CD3,KIAA1614,TOP2A,EME1,TAOK1,SDCCAG8,TRAPPC12,E2F6,CCNB1,PLK1,RINT1,MTA3,ITGB1,SPTBN1,UVRAG,CROCC2,MAD1L1,ZNF207,SEPTIN11,CCDC57,KIF3B,RHOA,A0A287AYW1_PIG,LLGL2,MEIOB,KIF14,TOP3A,DIS3L2,BACH1,TACC2,SMC1B,NSUN2,CCND3,TESMIN,MECP2,PHGDH,FBXO31,BRCC3,CDK3,SYCP2L,KPNB1,TBCE,LIG1,SEPTIN9,CSNK1D,CIT,ARL3,CHMP3
GO:0050793	Regulation of developmental process	117	1850	0.15	0.0219	9823.ENSSSCP00000000007,9823.ENSSSCP00000000025,9823.ENSSSCP00000000727,9823.ENSSSCP00000001168,9823.ENSSSCP00000001666,9823.ENSSSCP00000001670,9823.ENSSSCP00000002723,9823.ENSSSCP00000003079,9823.ENSSSCP00000003652,9823.ENSSSCP00000003711,9823.ENSSSCP00000005863,9823.ENSSSCP00000006161,9823.ENSSSCP00000006900,9823.ENSSSCP00000007666,9823.ENSSSCP00000007717,9823.ENSSSCP00000007993,9823.ENSSSCP000…	PPARA,PARVB,GNB3,RIPOR2,TCP11,PPARD,WARS1,ANKRD27,RNF207,DRAXIN,PTBP3,COL5A1,IQGAP3,ANGPT4,ASXL1,BMP7,GTF2I,MSH2,TMEM131L,SEC24B,DCT,PTK2B,TCF7L2,LIMD1,VHL,DSCAM,MYRF,AP3B1,F1SF13_PIG,SMO,GLI3,HOXB3,WT1,RUFY3,UMODL1,EHD2,CDH4,CNOT1,CLSTN1,SRGN,SH3D19,CASP10,PRKCZ,OMA1,NFATC2,FOXO1,ITGB1,PCP4,YY1,PLXNA4,SPAG9,UNC5C,BCL2L1,MAP3K5,ZBTB16,TGFB2,PRKX,RARA,SASH1,PDE3B,PAXIP1,PRKCB,FGF1,ATP2B1,ENPP1,NTR…
GO:0019538	Protein metabolic process	212	3744	0.11	0.0221	9823.ENSSSCP00000000777,9823.ENSSSCP00000001050,9823.ENSSSCP00000001521,9823.ENSSSCP00000001526,9823.ENSSSCP00000002171,9823.ENSSSCP00000002713,9823.ENSSSCP00000002723,9823.ENSSSCP00000002882,9823.ENSSSCP00000003210,9823.ENSSSCP00000003682,9823.ENSSSCP00000004052,9823.ENSSSCP00000004123,9823.ENSSSCP00000004232,9823.ENSSSCP00000005198,9823.ENSSSCP00000006900,9823.ENSSSCP00000007177,9823.ENSSSCP000…	PRMT8,TTLL8,C2,STK19,RIPK3,VRK1,WARS1,USP10,F1RI37_PIG,UBE4B,MOCOS,ROR1,TESK2,SELENOS,IQGAP3,MAN1A2,STK35,FKBP1A,ASXL1,CTCFL,TRAF7,HTRA3,RPS3A,HERC3,LNX2,LOC100625564,ROR2,PTK2B,FBXO21,LOXL4,COG7,VHL,MYRF,AP3B1,ETF1,RNF14,PCYOX1L,PAAF1,C2CD3,PCSK7,HAT1,DNER,FBXO36,CAB39,PRKAG2,MINDY4,GLI3,LARP1,GALNT10,ADAMTS16,ST6GALNAC1,RNF135,TAOK1,SMYD3,GALNTL6,MAN1C1,MCM3AP,COG3,PRR5,RNF216,SENP7,USP24,PPIL4…
GO:0065008	Regulation of biological quality	169	2874	0.12	0.0224	9823.ENSSSCP00000000007,9823.ENSSSCP00000000068,9823.ENSSSCP00000000727,9823.ENSSSCP00000002171,9823.ENSSSCP00000002652,9823.ENSSSCP00000002667,9823.ENSSSCP00000002933,9823.ENSSSCP00000003391,9823.ENSSSCP00000003396,9823.ENSSSCP00000003530,9823.ENSSSCP00000003652,9823.ENSSSCP00000003711,9823.ENSSSCP00000005198,9823.ENSSSCP00000005213,9823.ENSSSCP00000005337,9823.ENSSSCP00000006151,9823.ENSSSCP000…	PPARA,CSDC2,GNB3,RIPK3,RIN3,PRIMA1,FA2H,GRIN2D,BCAT2,CACNG8,RNF207,DRAXIN,SELENOS,TRPM1,CORO2B,DBH,KCNQ3,ATP6V1C1,IQGAP3,CAPZA1,KCND3,SLC24A3,ASXL1,BAIAP2L1,HTT,DRD5,PTK2B,AACS,TCF7L2,COG7,VHL,DSCAM,CTNND1,AP3B1,SYT9,PNPLA8,UGT1A6,SMO,LARP1,FOXK2,NARF,ZACN,RNF135,TAOK1,SLC18A2,SH3BP1,ATP1A4,RPTOR,CCR6,COG3,CDH4,HSD17B6,CNOT1,CLSTN1,PLK1,ATP12A,GRIN2C,OMA1,RBM10,FOXO1,ITGB1,BLK,GRB10,PLXNA4,SPTBN1…
GO:0035295	Tube development	52	671	0.24	0.0287	9823.ENSSSCP00000000785,9823.ENSSSCP00000002888,9823.ENSSSCP00000007177,9823.ENSSSCP00000007666,9823.ENSSSCP00000007717,9823.ENSSSCP00000007993,9823.ENSSSCP00000009748,9823.ENSSSCP00000010320,9823.ENSSSCP00000010627,9823.ENSSSCP00000012326,9823.ENSSSCP00000014994,9823.ENSSSCP00000015754,9823.ENSSSCP00000016571,9823.ENSSSCP00000017553,9823.ENSSSCP00000017756,9823.ENSSSCP00000018126,9823.ENSSSCP000…	TULP3,DNAAF1,MAN1A2,ANGPT4,ASXL1,BMP7,SEC24B,PTK2B,MYO18B,VHL,AP3B1,C2CD3,F1SF13_PIG,SMO,GLI3,ADAMTS16,HOXB3,WT1,SDCCAG8,GREB1,PXDN,POFUT1,EIF2AK3,ITGB1,PLXNA4,TGFB2,PRKX,RARA,PAXIP1,FGF1,NTRK2,HS3ST3A1,CLUAP1,ST14,RHOA,LRP2,ITPK1,KLHL3,MTHFR,LOC100511937,ABL1,MICAL2-2,CELSR1,PHGDH,MTSS1,BTRC,NTN1,PLXDC1,MYOCD,RNF220,EMC10,HLX
GO:0021915	Neural tube development	17	129	0.47	0.0287	9823.ENSSSCP00000000785,9823.ENSSSCP00000007993,9823.ENSSSCP00000009748,9823.ENSSSCP00000015754,9823.ENSSSCP00000016571,9823.ENSSSCP00000017553,9823.ENSSSCP00000017756,9823.ENSSSCP00000035518,9823.ENSSSCP00000041705,9823.ENSSSCP00000045767,9823.ENSSSCP00000049411,9823.ENSSSCP00000051474,9823.ENSSSCP00000051768,9823.ENSSSCP00000053721,9823.ENSSSCP00000059338,9823.ENSSSCP00000063129,9823.ENSSSCP000…	TULP3,BMP7,SEC24B,C2CD3,F1SF13_PIG,SMO,GLI3,RARA,CLUAP1,ST14,LRP2,ITPK1,MTHFR,ABL1,CELSR1,PHGDH,RNF220
GO:0033036	Macromolecule localization	121	1948	0.15	0.0308	9823.ENSSSCP00000000785,9823.ENSSSCP00000001168,9823.ENSSSCP00000001472,9823.ENSSSCP00000001670,9823.ENSSSCP00000003530,9823.ENSSSCP00000003729,9823.ENSSSCP00000004019,9823.ENSSSCP00000005198,9823.ENSSSCP00000007958,9823.ENSSSCP00000007993,9823.ENSSSCP00000008997,9823.ENSSSCP00000009748,9823.ENSSSCP00000009843,9823.ENSSSCP00000011512,9823.ENSSSCP00000012326,9823.ENSSSCP00000013959,9823.ENSSSCP000…	TULP3,RIPOR2,CCHCR1,PPARD,CACNG8,VPS13D,OSBPL1A,SELENOS,RIPOR3,BMP7,MSH2,SEC24B,WDFY3,COG7,VHL,OSBP,AP3B1,SIL1,NUP98,C2CD3,MYO7A,PNPLA8,SMO,GLI3,CPLANE1,SRP68,SMYD3,ATG2A,LDAH,MCM3AP,EHD2,COG3,CLSTN1,PLK1,GRIN2C,CSE1L,CNTNAP4,PRKCZ,ABCA5,BBS9,YY1,MLPH,SPTBN1,IMPG2,PEX14,PTPRN2,ABCG5,RAB7A,NUP214,RAB27B,LOC102166958,STXBP1,ANKRD40,STX8,CROCC2,PTPRK,LOC100513346,ENPP1,NUP155,TSPAN33,PLEKHA1,ATP8A2,…
GO:0051049	Regulation of transport	85	1269	0.18	0.0334	9823.ENSSSCP00000001521,9823.ENSSSCP00000002652,9823.ENSSSCP00000003079,9823.ENSSSCP00000003530,9823.ENSSSCP00000003652,9823.ENSSSCP00000006363,9823.ENSSSCP00000007233,9823.ENSSSCP00000009271,9823.ENSSSCP00000009748,9823.ENSSSCP00000010045,9823.ENSSSCP00000010320,9823.ENSSSCP00000010417,9823.ENSSSCP00000011333,9823.ENSSSCP00000015529,9823.ENSSSCP00000016478,9823.ENSSSCP00000017272,9823.ENSSSCP000…	C2,RIN3,ANKRD27,CACNG8,RNF207,KCNQ3,KCND3,HTT,SEC24B,LCP1,PTK2B,AACS,TCF7L2,SYT9,CACNA1E,DGKD,SMO,GLI3,EHD2,EIPR1,I3LM43_PIG,RINT1,TRIM27,FOXO1,ITGB1,PLA2R1,BLK,GRB10,PTPRN2,ABCG5,RAB7A,CACNB3,NUP214,RAB27B,TGFB2,RASGRF2,PRKCB,STXBP1,KCNH2,ATP2B1,ENPP1,KCNH1,COLEC11,DGKI,P2RY2,BCR,BOK,OCLN,R3HDM2,ROS1,BIN1,ADCY8,NDFIP1,LLGL2,ANKFY1,BTBD9,IRS2,KCNJ10,ANO1,GSG1,ABL1,STX18,DENND5B,KCNJ6,FRMD4A,RAB11…
GO:0009987	Cellular process	757	15997	0.03	0.0347	9823.ENSSSCP00000000003,9823.ENSSSCP00000000007,9823.ENSSSCP00000000015,9823.ENSSSCP00000000021,9823.ENSSSCP00000000025,9823.ENSSSCP00000000143,9823.ENSSSCP00000000727,9823.ENSSSCP00000000739,9823.ENSSSCP00000000777,9823.ENSSSCP00000000785,9823.ENSSSCP00000000796,9823.ENSSSCP00000001043,9823.ENSSSCP00000001050,9823.ENSSSCP00000001097,9823.ENSSSCP00000001148,9823.ENSSSCP00000001168,9823.ENSSSCP000…	GTSE1,PPARA,FAM118A,PHF21B,PARVB,IFT27,GNB3,NCAPD2,PRMT8,TULP3,IQSEC3,PANX2,TTLL8,SNRNP48,MBOAT1,RIPOR2,GNL1,CCHCR1,STK19,TCP11,PPARD,SLC26A8,ABCC10,BLM,RIPK3,CDH24,RIN3,PRIMA1,VRK1,WARS1,TDRD9,USP10,DNAAF1,TMEM231,FA2H,TDRD12,ANKRD27,F1RI37_PIG,BSPH1,GRIN2D,BCAT2,ETFB,CACNG8,LENG9,UBE4B,DRAXIN,VPS13D,MOCOS,ROR1,TESK2,TOE1,OSTM1,IBTK,SELENOS,TRPM1,CORO2B,SUSD1,PTBP3,HMCN2,DBH,COL5A1,TRAPPC9,KCNQ3…
GO:0048666	Neuron development	51	665	0.24	0.0381	9823.ENSSSCP00000001168,9823.ENSSSCP00000003079,9823.ENSSSCP00000003711,9823.ENSSSCP00000007993,9823.ENSSSCP00000009748,9823.ENSSSCP00000010189,9823.ENSSSCP00000011201,9823.ENSSSCP00000012852,9823.ENSSSCP00000015796,9823.ENSSSCP00000016571,9823.ENSSSCP00000017201,9823.ENSSSCP00000017553,9823.ENSSSCP00000017756,9823.ENSSSCP00000017979,9823.ENSSSCP00000018024,9823.ENSSSCP00000018153,9823.ENSSSCP000…	RIPOR2,ANKRD27,DRAXIN,BMP7,SEC24B,MYO16,SLIT1,DSCAM,MYO7A,F1SF13_PIG,DOCK10,SMO,GLI3,SMN1,SLIT3,TBCD,TAOK1,CDH4,PRKCZ,ITGB1,BLK,PLXNA4,RERE,DCLK1,UNC5C,TGFB2,LRP12,STXBP1,IFT88,PRPH2,MAP4,APLP2,NTRK2,ATP8A2,GAS7,LRP2,SEMA5B,NEGR1,PHACTR1,MYT1L,PALLD,FARP2,MECP2,NTF4,NTF3,PHGDH,NTN1,RNF220,TBCE,TENM2,ARL3
GO:0055075	Potassium ion homeostasis	8	32	0.75	0.0384	9823.ENSSSCP00000020378,9823.ENSSSCP00000025527,9823.ENSSSCP00000038711,9823.ENSSSCP00000042565,9823.ENSSSCP00000051511,9823.ENSSSCP00000052657,9823.ENSSSCP00000055881,9823.ENSSSCP00000057674	ATP1A4,ATP12A,KCNH2,UPK3A,KLHL3,KCNJ10,SLC12A3,SLC12A6
GO:0008104	Protein localization	101	1580	0.16	0.0387	9823.ENSSSCP00000000785,9823.ENSSSCP00000001168,9823.ENSSSCP00000001472,9823.ENSSSCP00000003530,9823.ENSSSCP00000003729,9823.ENSSSCP00000005198,9823.ENSSSCP00000007958,9823.ENSSSCP00000007993,9823.ENSSSCP00000008997,9823.ENSSSCP00000009748,9823.ENSSSCP00000009843,9823.ENSSSCP00000011512,9823.ENSSSCP00000012326,9823.ENSSSCP00000014994,9823.ENSSSCP00000015256,9823.ENSSSCP00000015713,9823.ENSSSCP000…	TULP3,RIPOR2,CCHCR1,CACNG8,VPS13D,SELENOS,RIPOR3,BMP7,MSH2,SEC24B,WDFY3,COG7,VHL,AP3B1,SIL1,NUP98,C2CD3,MYO7A,SMO,GLI3,CPLANE1,SRP68,SMYD3,EHD2,COG3,CLSTN1,PLK1,GRIN2C,CSE1L,CNTNAP4,PRKCZ,BBS9,MLPH,SPTBN1,IMPG2,PEX14,PTPRN2,RAB7A,NUP214,RAB27B,LOC102166958,STXBP1,ANKRD40,STX8,CROCC2,PTPRK,LOC100513346,NUP155,TSPAN33,PLEKHA1,SEPTIN11,BCR,KIF3B,HEATR5B,ZDHHC20,SYNE3,SORCS2,JAKMIP1,TOM1,LRP2,KIF14,A…
GO:0000902	Cell morphogenesis	46	581	0.25	0.0387	9823.ENSSSCP00000000025,9823.ENSSSCP00000001168,9823.ENSSSCP00000002227,9823.ENSSSCP00000003079,9823.ENSSSCP00000003711,9823.ENSSSCP00000007717,9823.ENSSSCP00000007993,9823.ENSSSCP00000009748,9823.ENSSSCP00000010189,9823.ENSSSCP00000011201,9823.ENSSSCP00000012852,9823.ENSSSCP00000014994,9823.ENSSSCP00000015796,9823.ENSSSCP00000016571,9823.ENSSSCP00000017201,9823.ENSSSCP00000017553,9823.ENSSSCP000…	PARVB,RIPOR2,CDH24,ANKRD27,DRAXIN,ASXL1,BMP7,SEC24B,MYO16,SLIT1,DSCAM,AP3B1,MYO7A,F1SF13_PIG,DOCK10,SMO,GLI3,SMN1,SLIT3,TBCD,TAOK1,CDH4,PRKCZ,ITGB1,PLXNA4,RERE,DCLK1,UNC5C,TGFB2,STXBP1,APLP2,UPK3A,GAS7,ST14,RHOA,LRP2,SEMA5B,KIF14,ABL1,PHACTR1,PALLD,NTF4,NTF3,NTN1,TBCE,RADIL
GO:0045184	Establishment of protein localization	70	1004	0.2	0.039	9823.ENSSSCP00000001168,9823.ENSSSCP00000001472,9823.ENSSSCP00000003530,9823.ENSSSCP00000003729,9823.ENSSSCP00000005198,9823.ENSSSCP00000009748,9823.ENSSSCP00000011512,9823.ENSSSCP00000012326,9823.ENSSSCP00000014994,9823.ENSSSCP00000015256,9823.ENSSSCP00000015713,9823.ENSSSCP00000015796,9823.ENSSSCP00000017553,9823.ENSSSCP00000017756,9823.ENSSSCP00000018214,9823.ENSSSCP00000019427,9823.ENSSSCP000…	RIPOR2,CCHCR1,CACNG8,VPS13D,SELENOS,SEC24B,COG7,VHL,AP3B1,SIL1,NUP98,MYO7A,SMO,GLI3,SRP68,SMYD3,COG3,CLSTN1,PLK1,CSE1L,MLPH,SPTBN1,PEX14,PTPRN2,RAB7A,NUP214,RAB27B,STXBP1,ANKRD40,STX8,LOC100513346,NUP155,PLEKHA1,BCR,KIF3B,ZDHHC20,SYNE3,SORCS2,JAKMIP1,TOM1,LRP2,KIF14,LIN7B,RAB3GAP2,JAKMIP3,TVP23B,STX18,VPS36,ARRB2,HGS,NUP107,XPO4,NUP42,SNX27,COPG1,FRAS1,AP1S1,VPS16,ZDHHC18,KPNB1,AP2A2,MCC,RIMS2,AR…
GO:0090066	Regulation of anatomical structure size	34	385	0.3	0.0391	9823.ENSSSCP00000000727,9823.ENSSSCP00000002652,9823.ENSSSCP00000003711,9823.ENSSSCP00000006151,9823.ENSSSCP00000006900,9823.ENSSSCP00000007226,9823.ENSSSCP00000007717,9823.ENSSSCP00000008123,9823.ENSSSCP00000009305,9823.ENSSSCP00000010320,9823.ENSSSCP00000012852,9823.ENSSSCP00000020316,9823.ENSSSCP00000020553,9823.ENSSSCP00000022775,9823.ENSSSCP00000031443,9823.ENSSSCP00000031872,9823.ENSSSCP000…	GNB3,RIN3,DRAXIN,DBH,IQGAP3,CAPZA1,ASXL1,BAIAP2L1,DRD5,PTK2B,DSCAM,SH3BP1,RPTOR,CDH4,PLXNA4,SPTBN1,ARPC4,SPTAN1,ATP2B1,P2RY2,RHOA,UTS2R,MYO3B,SEMA5B,ABL1,SLC12A3,SLC12A6,SVIL,DIP2B,CLNS1A,DAAM2,NTN1,DEPTOR,VAV2
GO:0032535	Regulation of cellular component size	28	292	0.33	0.0394	9823.ENSSSCP00000000727,9823.ENSSSCP00000002652,9823.ENSSSCP00000003711,9823.ENSSSCP00000006900,9823.ENSSSCP00000007226,9823.ENSSSCP00000008123,9823.ENSSSCP00000010320,9823.ENSSSCP00000012852,9823.ENSSSCP00000020316,9823.ENSSSCP00000020553,9823.ENSSSCP00000022775,9823.ENSSSCP00000031443,9823.ENSSSCP00000031872,9823.ENSSSCP00000036314,9823.ENSSSCP00000036441,9823.ENSSSCP00000045785,9823.ENSSSCP000…	GNB3,RIN3,DRAXIN,IQGAP3,CAPZA1,BAIAP2L1,PTK2B,DSCAM,SH3BP1,RPTOR,CDH4,PLXNA4,SPTBN1,ARPC4,SPTAN1,RHOA,MYO3B,SEMA5B,ABL1,SLC12A3,SLC12A6,SVIL,DIP2B,CLNS1A,DAAM2,NTN1,DEPTOR,VAV2
GO:0008361	Regulation of cell size	17	135	0.45	0.0394	9823.ENSSSCP00000000727,9823.ENSSSCP00000003711,9823.ENSSSCP00000006900,9823.ENSSSCP00000012852,9823.ENSSSCP00000020553,9823.ENSSSCP00000022775,9823.ENSSSCP00000031443,9823.ENSSSCP00000045785,9823.ENSSSCP00000050707,9823.ENSSSCP00000053721,9823.ENSSSCP00000055881,9823.ENSSSCP00000057674,9823.ENSSSCP00000059926,9823.ENSSSCP00000059939,9823.ENSSSCP00000066172,9823.ENSSSCP00000067375,9823.ENSSSCP000…	GNB3,DRAXIN,IQGAP3,DSCAM,RPTOR,CDH4,PLXNA4,RHOA,SEMA5B,ABL1,SLC12A3,SLC12A6,DIP2B,CLNS1A,NTN1,DEPTOR,VAV2
GO:0002009	Morphogenesis of an epithelium	33	372	0.3	0.0421	9823.ENSSSCP00000000785,9823.ENSSSCP00000002888,9823.ENSSSCP00000006161,9823.ENSSSCP00000007993,9823.ENSSSCP00000009748,9823.ENSSSCP00000015754,9823.ENSSSCP00000016571,9823.ENSSSCP00000017553,9823.ENSSSCP00000017756,9823.ENSSSCP00000017844,9823.ENSSSCP00000018126,9823.ENSSSCP00000019417,9823.ENSSSCP00000020316,9823.ENSSSCP00000021870,9823.ENSSSCP00000035439,9823.ENSSSCP00000035463,9823.ENSSSCP000…	TULP3,DNAAF1,COL5A1,BMP7,SEC24B,C2CD3,F1SF13_PIG,SMO,GLI3,CPLANE1,ADAMTS16,WT1,SH3BP1,GREB1,TGFB2,PRKX,RARA,FGF1,HS3ST3A1,CLUAP1,ST14,RHOA,ARHGAP12,LRP2,KLHL3,MTHFR,ABL1,MICAL2-2,CELSR1,MTSS1,BTRC,NTN1,FRAS1
GO:0048585	Negative regulation of response to stimulus	83	1252	0.17	0.044	9823.ENSSSCP00000000007,9823.ENSSSCP00000000785,9823.ENSSSCP00000001168,9823.ENSSSCP00000001670,9823.ENSSSCP00000002652,9823.ENSSSCP00000002882,9823.ENSSSCP00000003372,9823.ENSSSCP00000003711,9823.ENSSSCP00000005198,9823.ENSSSCP00000006106,9823.ENSSSCP00000007717,9823.ENSSSCP00000007958,9823.ENSSSCP00000007993,9823.ENSSSCP00000009271,9823.ENSSSCP00000009298,9823.ENSSSCP00000009610,9823.ENSSSCP000…	PPARA,TULP3,RIPOR2,PPARD,RIN3,USP10,MEIS3,DRAXIN,SELENOS,HMCN2,ASXL1,RIPOR3,BMP7,HTT,HTRA3,TMEM131L,TCF7L2,SUSD4,LIMD1,VHL,CTNND1,DGKD,GLI3,SLIT3,SH3BP1,PRDM16,URI1,CNOT1,CASP10,PRKCZ,TRIM27,FOXO1,ITGB1,GRB10,OXR1,RAB7A,BCL2L1,NLRC5,MAP2K3,MARK3,PDE3B,ARHGAP25,PRKCB,ENPP1,MAPKAP1,PLEKHA1,SKI,BCR,BOK,TLE1,RHOA,ARHGAP12,SLC2A10,LRP2,WWC2,FBP1,NDFIP1,DUSP9,SEMA5B,PDE10A,ABL1,LITAF,AXIN2,NANOG,TRABD2…
GO:0019220	Regulation of phosphate metabolic process	75	1103	0.19	0.044	9823.ENSSSCP00000000007,9823.ENSSSCP00000000727,9823.ENSSSCP00000001986,9823.ENSSSCP00000002171,9823.ENSSSCP00000002723,9823.ENSSSCP00000004123,9823.ENSSSCP00000004810,9823.ENSSSCP00000006900,9823.ENSSSCP00000007666,9823.ENSSSCP00000007993,9823.ENSSSCP00000009271,9823.ENSSSCP00000010242,9823.ENSSSCP00000010320,9823.ENSSSCP00000010415,9823.ENSSSCP00000012852,9823.ENSSSCP00000017231,9823.ENSSSCP000…	PPARA,GNB3,BLM,RIPK3,WARS1,ROR1,IBTK,IQGAP3,ANGPT4,BMP7,HTT,ROR2,PTK2B,TMEM132B,DSCAM,CAB39,PRKAG2,WDR91,SMYD3,RPTOR,PRR5,URI1,CCNB1,PPIL4,PLK1,SLC2A6,PRKCZ,TRIM27,GRB10,PPP6R2,UVRAG,MAP3K5,MAP2K3,TGFB2,EEF2K,SASH1,PPP6R3,DHX34,FGF1,ENPP1,MAPKAP1,NTRK2,PRKAR2A,NUAK1,OCLN,RHOA,SLCO3A1,ROS1,WDR81,FBP1,NRBF2,SNTA1,KIF14,IRS2,LOC100511937,ABL1,AXIN2,MOB3B,BCAR3,WDFY2,ARRB2,HGS,CCND3,PRRC1,LDB2,NTF4,N…
GO:0048699	Generation of neurons	64	906	0.2	0.0459	9823.ENSSSCP00000000785,9823.ENSSSCP00000001168,9823.ENSSSCP00000003079,9823.ENSSSCP00000003711,9823.ENSSSCP00000006343,9823.ENSSSCP00000007993,9823.ENSSSCP00000009748,9823.ENSSSCP00000009930,9823.ENSSSCP00000010135,9823.ENSSSCP00000010189,9823.ENSSSCP00000011201,9823.ENSSSCP00000012852,9823.ENSSSCP00000015731,9823.ENSSSCP00000015796,9823.ENSSSCP00000016571,9823.ENSSSCP00000017201,9823.ENSSSCP000…	TULP3,RIPOR2,ANKRD27,DRAXIN,TRAPPC9,BMP7,SEC24B,LNX2,DCT,MYO16,SLIT1,DSCAM,PHOX2A,MYO7A,F1SF13_PIG,DOCK10,SMO,GLI3,SMN1,SLIT3,TBCD,TAOK1,SDCCAG8,CDH4,PRKCZ,ITGB1,BLK,PLXNA4,RERE,DCLK1,UNC5C,TGFB2,LRP12,STXBP1,IFT88,PRPH2,MAP4,APLP2,NTRK2,GSDME,RUNX1,ATP8A2,GAS7,RHOA,LRP2,SEMA5B,ZSWIM5,NEGR1,ABL1,PHACTR1,MYT1L,PALLD,FARP2,CELSR1,MECP2,NTF4,NTF3,PHGDH,KIAA1549L,NTN1,RNF220,TBCE,TENM2,ARL3
GO:0060993	Kidney morphogenesis	12	76	0.55	0.0464	9823.ENSSSCP00000007717,9823.ENSSSCP00000007993,9823.ENSSSCP00000017553,9823.ENSSSCP00000017756,9823.ENSSSCP00000018126,9823.ENSSSCP00000019417,9823.ENSSSCP00000021870,9823.ENSSSCP00000035463,9823.ENSSSCP00000037435,9823.ENSSSCP00000040112,9823.ENSSSCP00000051511,9823.ENSSSCP00000067597	ASXL1,BMP7,SMO,GLI3,ADAMTS16,WT1,GREB1,PRKX,FGF1,HS3ST3A1,KLHL3,FRAS1
GO:0048870	Cell motility	61	854	0.21	0.0471	9823.ENSSSCP00000001050,9823.ENSSSCP00000001670,9823.ENSSSCP00000001689,9823.ENSSSCP00000006151,9823.ENSSSCP00000006161,9823.ENSSSCP00000007030,9823.ENSSSCP00000008452,9823.ENSSSCP00000010004,9823.ENSSSCP00000010045,9823.ENSSSCP00000011201,9823.ENSSSCP00000011362,9823.ENSSSCP00000012061,9823.ENSSSCP00000012326,9823.ENSSSCP00000014199,9823.ENSSSCP00000017553,9823.ENSSSCP00000017756,9823.ENSSSCP000…	TTLL8,PPARD,SLC26A8,DBH,COL5A1,SMCP,TMEM114,LOC100625564,LCP1,SLIT1,ENO4,LIMD1,VHL,LDHC,SMO,GLI3,SDCCAG8,SH3BP1,ATP1A4,CCR6,UMODL1,K7GLG1_PIG,NFATC2,TTLL5,ITGB1,GRB10,JAM2,RERE,DCLK1,DNAI1,SPATA13,TGFB2,PRKX,LRP12,PAXIP1,ARSB,DOCK1,PTPRK,LOC100513346,NTRK2,BCR,GPC5,RHOA,WWC2,SEMA5B,IRS2,LOC100511937,AVL9,ABL1,PHACTR1,CELSR1,WWC1,ARRB2,DAAM2,NTN1,PIP5K1A,TGFBR3,VAV2,RADIL,FMNL2,GIPC1
GO:0006468	Protein phosphorylation	51	678	0.23	0.0471	9823.ENSSSCP00000001526,9823.ENSSSCP00000002171,9823.ENSSSCP00000002713,9823.ENSSSCP00000004123,9823.ENSSSCP00000004232,9823.ENSSSCP00000006900,9823.ENSSSCP00000007642,9823.ENSSSCP00000010242,9823.ENSSSCP00000010320,9823.ENSSSCP00000017231,9823.ENSSSCP00000017412,9823.ENSSSCP00000018848,9823.ENSSSCP00000022496,9823.ENSSSCP00000023889,9823.ENSSSCP00000027683,9823.ENSSSCP00000029692,9823.ENSSSCP000…	STK19,RIPK3,VRK1,ROR1,TESK2,IQGAP3,STK35,ROR2,PTK2B,CAB39,PRKAG2,TAOK1,PRR5,PLK1,PRKCZ,EIF2AK3,FOXO1,BLK,SPTBN1,DCLK1,UVRAG,MAP3K5,MAP2K3,RPS6KA2,TGFB2,PRKX,EEF2K,RARA,NEK6,MARK3,PRKCB,NTRK2,MKNK1,NUAK1,ERC1,ROS1,MYO3B,KLHL3,SRPK2,PTPRA,ABL1,SLC12A3,NUP107,CDK8,STK32B,MAP2K5,CDK3,TGFBR3,NTRK3,CSNK1D,CIT
GO:0072001	Renal system development	23	223	0.37	0.0471	9823.ENSSSCP00000007717,9823.ENSSSCP00000007993,9823.ENSSSCP00000017553,9823.ENSSSCP00000017756,9823.ENSSSCP00000017844,9823.ENSSSCP00000018126,9823.ENSSSCP00000019417,9823.ENSSSCP00000021870,9823.ENSSSCP00000034371,9823.ENSSSCP00000035463,9823.ENSSSCP00000035518,9823.ENSSSCP00000037435,9823.ENSSSCP00000037570,9823.ENSSSCP00000040112,9823.ENSSSCP00000042565,9823.ENSSSCP00000045785,9823.ENSSSCP000…	ASXL1,BMP7,SMO,GLI3,CPLANE1,ADAMTS16,WT1,GREB1,ZBTB16,PRKX,RARA,FGF1,IFT88,HS3ST3A1,UPK3A,RHOA,LRP2,KLHL3,NUP107,MTSS1,FRAS1,MYOCD,ARL3
GO:0060255	Regulation of macromolecule metabolic process	287	5397	0.08	0.0477	9823.ENSSSCP00000000007,9823.ENSSSCP00000000021,9823.ENSSSCP00000000068,9823.ENSSSCP00000000727,9823.ENSSSCP00000001043,9823.ENSSSCP00000001670,9823.ENSSSCP00000001986,9823.ENSSSCP00000002171,9823.ENSSSCP00000002561,9823.ENSSSCP00000002723,9823.ENSSSCP00000002882,9823.ENSSSCP00000003077,9823.ENSSSCP00000003175,9823.ENSSSCP00000003372,9823.ENSSSCP00000003545,9823.ENSSSCP00000003652,9823.ENSSSCP000…	PPARA,PHF21B,CSDC2,GNB3,PANX2,PPARD,BLM,RIPK3,VSX2,WARS1,USP10,TDRD12,F1RKN1_PIG,MEIS3,LENG9,RNF207,ROR1,ZFP69B,IBTK,SELENOS,PTBP3,TRAPPC9,ZBTB10,IQGAP3,TBX15,CD58,SLC24A3,ANGPT4,ASXL1,BMP7,CTCFL,GTF2I,TRAF7,MSH2,HTT,PTK2B,TCF7L2,EBF3,ARID3C,ITIH2,LIMD1,VHL,MYRF,PRDM11,AP3B1,ETF1,RNF14,NUP98,PHOX2A,C2CD3,CDCA7L,HAT1,CAB39,PRKAG2,WDR91,SMO,GLI3,WDR70,SMN1,SLIT3,LARP1,FOXK2,NARF,EVPL,TOP2A,HOXB3,RN…
GO:0009653	Anatomical structure morphogenesis	111	1792	0.14	0.0477	9823.ENSSSCP00000000007,9823.ENSSSCP00000000025,9823.ENSSSCP00000000785,9823.ENSSSCP00000001168,9823.ENSSSCP00000002227,9823.ENSSSCP00000002888,9823.ENSSSCP00000002923,9823.ENSSSCP00000003079,9823.ENSSSCP00000003372,9823.ENSSSCP00000003711,9823.ENSSSCP00000006161,9823.ENSSSCP00000007171,9823.ENSSSCP00000007666,9823.ENSSSCP00000007717,9823.ENSSSCP00000007993,9823.ENSSSCP00000009748,9823.ENSSSCP000…	PPARA,PARVB,TULP3,RIPOR2,CDH24,DNAAF1,TMEM231,ANKRD27,MEIS3,DRAXIN,COL5A1,TBX15,ANGPT4,ASXL1,BMP7,SEC24B,MYO16,PTK2B,MYO18B,SLIT1,COL7A1,VHL,DSCAM,AP3B1,PHOX2A,C2CD3,MYO7A,F1SF13_PIG,DOCK10,SMO,GLI3,CPLANE1,SMN1,SLIT3,ADAMTS16,TBCD,HOXB3,TAOK1,WT1,SDCCAG8,SH3BP1,GREB1,PXDN,CDH4,CNOT1,POFUT1,PRKCZ,EIF2AK3,ITGB1,YY1,PLXNA4,SPTBN1,RERE,IMPG2,DCLK1,UNC5C,BCL2L1,ZBTB16,TGFB2,PRKX,RARA,PAXIP1,STXBP1,FG…
GO:0042325	Regulation of phosphorylation	69	1001	0.19	0.0477	9823.ENSSSCP00000000007,9823.ENSSSCP00000001986,9823.ENSSSCP00000002171,9823.ENSSSCP00000002723,9823.ENSSSCP00000004123,9823.ENSSSCP00000004810,9823.ENSSSCP00000006900,9823.ENSSSCP00000007666,9823.ENSSSCP00000007993,9823.ENSSSCP00000009271,9823.ENSSSCP00000010242,9823.ENSSSCP00000010320,9823.ENSSSCP00000012852,9823.ENSSSCP00000017231,9823.ENSSSCP00000017412,9823.ENSSSCP00000017516,9823.ENSSSCP000…	PPARA,BLM,RIPK3,WARS1,ROR1,IBTK,IQGAP3,ANGPT4,BMP7,HTT,ROR2,PTK2B,DSCAM,CAB39,PRKAG2,WDR91,SMYD3,RPTOR,PRR5,CCNB1,PPIL4,PLK1,SLC2A6,PRKCZ,TRIM27,GRB10,UVRAG,MAP3K5,MAP2K3,TGFB2,EEF2K,SASH1,DHX34,FGF1,ENPP1,MAPKAP1,NTRK2,PRKAR2A,OCLN,RHOA,SLCO3A1,ROS1,WDR81,FBP1,NRBF2,SNTA1,KIF14,IRS2,LOC100511937,ABL1,AXIN2,MOB3B,BCAR3,WDFY2,ARRB2,HGS,CCND3,PRRC1,LDB2,NTF4,NTF3,BST1,DEPTOR,MYOCD,STAT2,VAV2,NTRK3,…

## Sheet: enrichment.Function
#term ID	term description	observed gene count	background gene count	strength	false discovery rate	matching proteins in your network (IDs)	matching proteins in your network (labels)
GO:0005085	Guanyl-nucleotide exchange factor activity	28	213	0.47	0.00025	9823.ENSSSCP00000000796,9823.ENSSSCP00000002652,9823.ENSSSCP00000003079,9823.ENSSSCP00000003394,9823.ENSSSCP00000006343,9823.ENSSSCP00000007822,9823.ENSSSCP00000017201,9823.ENSSSCP00000017473,9823.ENSSSCP00000021214,9823.ENSSSCP00000034361,9823.ENSSSCP00000034812,9823.ENSSSCP00000035847,9823.ENSSSCP00000036985,9823.ENSSSCP00000038012,9823.ENSSSCP00000040322,9823.ENSSSCP00000043635,9823.ENSSSCP000…	IFT27,GNL1,STK19,ABCC10,BLM,RIPK3,VRK1,WARS1,TDRD9,TDRD12,LENG9,ROR1,TESK2,STK35,MSH2,MYO16,ROR2,PTK2B,KIF13B,AACS,MYO18B,ENTPD7,CDC123,F1RY71_PIG,MYO7A,CDCA7L,DGKD,IQCA1,PRKAG2,EFTUD2,DHX8,TOP2A,TAOK1,MPHOSPH9,ATP1A4,EHD2,MYH14,PLK1,ATP12A,PRKCZ,LOC106505329,ABCA5,EIF2AK3,NLRP11,BLK,PLXNA4,ABCC5,DCLK1,ABCG5,RAB7A,ATP2A3,MAP3K5,NLRC5,RAB27B,MAP2K3,RPS6KA2,CLPB,PRKX,EEF2K,NEK6,MARK3,PRKCB,DHX34,AC…
GO:0030695	GTPase regulator activity	55	444	0.45	3.3e-07	9823.ENSSSCP00000000796,9823.ENSSSCP00000001022,9823.ENSSSCP00000001711,9823.ENSSSCP00000002652,9823.ENSSSCP00000003079,9823.ENSSSCP00000003394,9823.ENSSSCP00000006343,9823.ENSSSCP00000006900,9823.ENSSSCP00000007822,9823.ENSSSCP00000009633,9823.ENSSSCP00000012891,9823.ENSSSCP00000017201,9823.ENSSSCP00000017473,9823.ENSSSCP00000018153,9823.ENSSSCP00000020316,9823.ENSSSCP00000021214,9823.ENSSSCP000…	IFT27,GNL1,STK19,ABCC10,BLM,RIPK3,VRK1,WARS1,TDRD9,TDRD12,LENG9,ROR1,TESK2,STK35,MSH2,MYO16,ROR2,PTK2B,KIF13B,AACS,MYO18B,ENTPD7,CDC123,F1RY71_PIG,SIL1,MYO7A,CDCA7L,DGKD,IQCA1,PRKAG2,EFTUD2,DHX8,TOP2A,TAOK1,MPHOSPH9,ATP1A4,EHD2,MYH14,PLK1,ATP12A,PRKCZ,LOC106505329,ABCA5,EIF2AK3,NLRP11,BLK,PLXNA4,ABCC5,DCLK1,ABCG5,RAB7A,ATP2A3,MAP3K5,NLRC5,RAB27B,MAP2K3,RPS6KA2,CLPB,PRKX,EEF2K,NEK6,MARK3,PRKCB,DHX…
GO:0003779	Actin binding	43	425	0.36	0.00031	9823.ENSSSCP00000000025,9823.ENSSSCP00000005337,9823.ENSSSCP00000006900,9823.ENSSSCP00000007226,9823.ENSSSCP00000008452,9823.ENSSSCP00000010045,9823.ENSSSCP00000010189,9823.ENSSSCP00000010627,9823.ENSSSCP00000015796,9823.ENSSSCP00000016571,9823.ENSSSCP00000017821,9823.ENSSSCP00000023848,9823.ENSSSCP00000028043,9823.ENSSSCP00000030775,9823.ENSSSCP00000031781,9823.ENSSSCP00000031872,9823.ENSSSCP000…	PARVB,CORO2B,IQGAP3,CAPZA1,TMEM114,LCP1,MYO16,MYO18B,MYO7A,F1SF13_PIG,RAI14,MYH14,IQGAP2,ITGB1,MLPH,SPTBN1,DST,ABLIM2,ARPC4,SPTAN1,CROCC2,LOC100513346,GAS7,BIN1,SYNE3,MYO3B,MPRIP,KLHL3,ABL1,MICAL2-2,PHACTR1,SETD3,SVIL,MTSS1,DAAM2,EPS8L2,MYBPC2,MYH3,ABLIM3,UTRN,VPS16,FMNL2,GIPC1
GO:0019900	Kinase binding	60	599	0.35	7.62e-06	9823.ENSSSCP00000002713,9823.ENSSSCP00000002723,9823.ENSSSCP00000004810,9823.ENSSSCP00000007666,9823.ENSSSCP00000008997,9823.ENSSSCP00000009271,9823.ENSSSCP00000009843,9823.ENSSSCP00000010242,9823.ENSSSCP00000011333,9823.ENSSSCP00000012852,9823.ENSSSCP00000016474,9823.ENSSSCP00000017231,9823.ENSSSCP00000017272,9823.ENSSSCP00000017412,9823.ENSSSCP00000018518,9823.ENSSSCP00000020378,9823.ENSSSCP000…	IQSEC3,RIN3,ANKRD27,CYTH2,TRAPPC9,KIAA1755,DOCK10,DENND11,PSD2,ARHGEF37,SPATA13,RASGRF2,CYTH3,DOCK1,RAPGEF6,BCR,RCBTB1,DOCK3,SBF1,RAB3GAP2,BCAR3,DENND5B,FARP2,ITSN1,EPS8L2,RASGEF1B,VAV2,CYTH1
GO:0008092	Cytoskeletal protein binding	84	924	0.31	1.34e-06	9823.ENSSSCP00000000003,9823.ENSSSCP00000000025,9823.ENSSSCP00000005337,9823.ENSSSCP00000006900,9823.ENSSSCP00000007226,9823.ENSSSCP00000008452,9823.ENSSSCP00000009271,9823.ENSSSCP00000009731,9823.ENSSSCP00000010045,9823.ENSSSCP00000010189,9823.ENSSSCP00000010342,9823.ENSSSCP00000010627,9823.ENSSSCP00000015343,9823.ENSSSCP00000015796,9823.ENSSSCP00000016571,9823.ENSSSCP00000017821,9823.ENSSSCP000…	IFT27,GNL1,STK19,ABCC10,BLM,RIPK3,VRK1,WARS1,TDRD9,TDRD12,ETFB,LENG9,ROR1,TESK2,STK35,MSH2,MYO16,ROR2,PTK2B,KIF13B,AACS,MYO18B,ENTPD7,CDC123,F1RY71_PIG,SIL1,MYO7A,CDCA7L,DGKD,IQCA1,PRKAG2,EFTUD2,DHX8,TOP2A,TAOK1,MPHOSPH9,ATP1A4,EHD2,MRPL39,MYH14,PLK1,ATP12A,PRKCZ,LOC106505329,ABCA5,EIF2AK3,NLRP11,BLK,PLXNA4,ABCC5,DCLK1,CHDH,ABCG5,RAB7A,ATP2A3,MAP3K5,ETFA,NLRC5,RAB27B,MAP2K3,RPS6KA2,CLPB,PRKX,EEF2…
GO:0030234	Enzyme regulator activity	92	1086	0.28	4.21e-06	9823.ENSSSCP00000000796,9823.ENSSSCP00000001022,9823.ENSSSCP00000001711,9823.ENSSSCP00000002171,9823.ENSSSCP00000002652,9823.ENSSSCP00000002723,9823.ENSSSCP00000003079,9823.ENSSSCP00000003394,9823.ENSSSCP00000004810,9823.ENSSSCP00000006343,9823.ENSSSCP00000006900,9823.ENSSSCP00000007666,9823.ENSSSCP00000007822,9823.ENSSSCP00000009633,9823.ENSSSCP00000011867,9823.ENSSSCP00000012891,9823.ENSSSCP000…	IFT27,EPYC,GNL1,STK19,ABCC10,BLM,RIPK3,VRK1,WARS1,TDRD9,TDRD12,BSPH1,LENG9,ROR1,TESK2,HMCN2,COL5A1,STK35,MSH2,MYO16,ROR2,PTK2B,KIF13B,AACS,MYO18B,SLIT1,ENTPD7,CDC123,ITIH2,F1RY71_PIG,VCAN,DPYSL3,MYO7A,CDCA7L,DGKD,IQCA1,PRKAG2,SLIT3,EFTUD2,DHX8,TOP2A,TAOK1,MPHOSPH9,ATP1A4,EHD2,VIT,MYH14,PLK1,ATP12A,PRKCZ,LOC106505329,K7GLG1_PIG,ABCA5,EIF2AK3,NLRP11,BLK,PLXNA4,ABCC5,IMPG2,DCLK1,ABCG5,RAB7A,ATP2A3,M…
GO:0019899	Enzyme binding	136	1710	0.25	3.3e-07	9823.ENSSSCP00000000007,9823.ENSSSCP00000000727,9823.ENSSSCP00000000777,9823.ENSSSCP00000000785,9823.ENSSSCP00000001526,9823.ENSSSCP00000002652,9823.ENSSSCP00000002667,9823.ENSSSCP00000002713,9823.ENSSSCP00000002723,9823.ENSSSCP00000003079,9823.ENSSSCP00000004810,9823.ENSSSCP00000005198,9823.ENSSSCP00000006106,9823.ENSSSCP00000006900,9823.ENSSSCP00000007666,9823.ENSSSCP00000008997,9823.ENSSSCP000…	IFT27,GNL1,STK19,PPARD,ABCC10,BLM,RIPK3,VRK1,WARS1,TDRD9,TDRD12,CYTH2,ETFB,LENG9,OSBPL1A,MOCOS,ROR1,TESK2,DBH,STK35,MSH2,MYO16,ROR2,PTK2B,KIF13B,AACS,MYO18B,ENTPD7,CDC123,GPR143,F1RY71_PIG,SIL1,MYO7A,CDCA7L,DGKD,UGT1A6,IQCA1,PRKAG2,EFTUD2,DHX8,TOP2A,TAOK1,MPHOSPH9,ATP1A4,EHD2,MRPL39,MYH14,PLK1,ATP12A,PRKCZ,LOC106505329,ABCA5,EIF2AK3,NLRP11,BLK,PLXNA4,ABCC5,DCLK1,CHDH,ABCG5,RAB7A,ATP2A3,MAP3K5,ETF…
GO:0030554	Adenyl nucleotide binding	113	1464	0.24	7.62e-06	9823.ENSSSCP00000001526,9823.ENSSSCP00000001828,9823.ENSSSCP00000001986,9823.ENSSSCP00000002171,9823.ENSSSCP00000002713,9823.ENSSSCP00000002723,9823.ENSSSCP00000002764,9823.ENSSSCP00000003077,9823.ENSSSCP00000003545,9823.ENSSSCP00000004123,9823.ENSSSCP00000004232,9823.ENSSSCP00000007642,9823.ENSSSCP00000008997,9823.ENSSSCP00000010189,9823.ENSSSCP00000010242,9823.ENSSSCP00000010320,9823.ENSSSCP000…	STK19,ABCC10,BLM,RIPK3,VRK1,WARS1,TDRD9,TDRD12,LENG9,ROR1,TESK2,STK35,MSH2,MYO16,ROR2,PTK2B,KIF13B,AACS,MYO18B,ENTPD7,CDC123,F1RY71_PIG,MYO7A,CDCA7L,DGKD,IQCA1,PRKAG2,DHX8,TOP2A,TAOK1,MPHOSPH9,ATP1A4,EHD2,MYH14,PLK1,ATP12A,PRKCZ,LOC106505329,ABCA5,EIF2AK3,NLRP11,BLK,PLXNA4,ABCC5,DCLK1,ABCG5,ATP2A3,MAP3K5,NLRC5,MAP2K3,RPS6KA2,CLPB,PRKX,EEF2K,NEK6,MARK3,PRKCB,DHX34,ACTR1A,ATP2B1,CHD2,ENPP1,NTRK2,MS…
GO:0032559	Adenyl ribonucleotide binding	112	1454	0.24	8.32e-06	9823.ENSSSCP00000001526,9823.ENSSSCP00000001828,9823.ENSSSCP00000001986,9823.ENSSSCP00000002171,9823.ENSSSCP00000002713,9823.ENSSSCP00000002723,9823.ENSSSCP00000002764,9823.ENSSSCP00000003077,9823.ENSSSCP00000003545,9823.ENSSSCP00000004123,9823.ENSSSCP00000004232,9823.ENSSSCP00000007642,9823.ENSSSCP00000008997,9823.ENSSSCP00000010189,9823.ENSSSCP00000010242,9823.ENSSSCP00000010320,9823.ENSSSCP000…	STK19,ABCC10,BLM,RIPK3,VRK1,WARS1,TDRD9,TDRD12,LENG9,ROR1,TESK2,STK35,MSH2,MYO16,ROR2,PTK2B,KIF13B,AACS,MYO18B,ENTPD7,CDC123,F1RY71_PIG,MYO7A,CDCA7L,DGKD,IQCA1,PRKAG2,DHX8,TOP2A,TAOK1,MPHOSPH9,ATP1A4,EHD2,MYH14,PLK1,ATP12A,PRKCZ,LOC106505329,ABCA5,EIF2AK3,NLRP11,BLK,PLXNA4,ABCC5,DCLK1,ABCG5,ATP2A3,MAP3K5,NLRC5,MAP2K3,RPS6KA2,CLPB,PRKX,EEF2K,NEK6,MARK3,PRKCB,DHX34,ACTR1A,ATP2B1,CHD2,ENPP1,NTRK2,MS…
GO:0005524	ATP binding	107	1410	0.23	3.23e-05	9823.ENSSSCP00000001526,9823.ENSSSCP00000001828,9823.ENSSSCP00000001986,9823.ENSSSCP00000002171,9823.ENSSSCP00000002713,9823.ENSSSCP00000002723,9823.ENSSSCP00000002764,9823.ENSSSCP00000003077,9823.ENSSSCP00000003545,9823.ENSSSCP00000004123,9823.ENSSSCP00000004232,9823.ENSSSCP00000007642,9823.ENSSSCP00000008997,9823.ENSSSCP00000010189,9823.ENSSSCP00000010242,9823.ENSSSCP00000010320,9823.ENSSSCP000…	STK19,ABCC10,BLM,RIPK3,VRK1,WARS1,TDRD9,TDRD12,LENG9,ROR1,TESK2,STK35,MSH2,MYO16,ROR2,PTK2B,KIF13B,AACS,MYO18B,ENTPD7,CDC123,F1RY71_PIG,SIL1,MYO7A,CDCA7L,DGKD,IQCA1,PRKAG2,DHX8,TOP2A,TAOK1,MPHOSPH9,ATP1A4,EHD2,MYH14,PLK1,ATP12A,PRKCZ,LOC106505329,ABCA5,EIF2AK3,NLRP11,BLK,PLXNA4,ABCC5,DCLK1,ABCG5,ATP2A3,MAP3K5,NLRC5,MAP2K3,RPS6KA2,CLPB,PRKX,EEF2K,NEK6,MARK3,PRKCB,DHX34,ACTR1A,ATP2B1,CHD2,ENPP1,NTR…
GO:0043168	Anion binding	157	2238	0.2	5.62e-06	9823.ENSSSCP00000000143,9823.ENSSSCP00000001418,9823.ENSSSCP00000001526,9823.ENSSSCP00000001670,9823.ENSSSCP00000001828,9823.ENSSSCP00000001986,9823.ENSSSCP00000002171,9823.ENSSSCP00000002713,9823.ENSSSCP00000002723,9823.ENSSSCP00000002764,9823.ENSSSCP00000003077,9823.ENSSSCP00000003394,9823.ENSSSCP00000003545,9823.ENSSSCP00000004052,9823.ENSSSCP00000004123,9823.ENSSSCP00000004232,9823.ENSSSCP000…	VRK1,WARS1,IBTK,ANGPT4,MSH2,HTT,WDFY3,ROR2,TCF7L2,DSCAM,KIAA1614,CAB39,DGKD,PRKAG2,TOP2A,ATP1A4,RPTOR,PLK1,TRIM27,ITGB1,SPAG9,UNC5C,BCL2L1,MAP3K5,MAP2K3,RARA,SASH1,NEK6,PDE3B,PRKCB,MAPK8IP3,PTPRK,MAPKAP1,PRKAR2A,TBC1D14,SKI,RHOA,JAKMIP1,WWC2,IGSF9B,GAB2,KIF14,IRS2,ABL1,AXIN2,JAKMIP3,LRBA,BCAR3,SLC12A6,WWC1,ARRB2,CCND3,BICD1,UTRN,PIP5K1A,AP2A2,PITPNM3,CIT,MYOM1,WDFY4
GO:0017076	Purine nucleotide binding	123	1809	0.19	0.00051	9823.ENSSSCP00000000143,9823.ENSSSCP00000001418,9823.ENSSSCP00000001526,9823.ENSSSCP00000001828,9823.ENSSSCP00000001986,9823.ENSSSCP00000002171,9823.ENSSSCP00000002713,9823.ENSSSCP00000002723,9823.ENSSSCP00000002764,9823.ENSSSCP00000003077,9823.ENSSSCP00000003545,9823.ENSSSCP00000004123,9823.ENSSSCP00000004232,9823.ENSSSCP00000007642,9823.ENSSSCP00000008997,9823.ENSSSCP00000010189,9823.ENSSSCP000…	IQSEC3,TBC1D22A,TBC1D22B,RIPK3,RIN3,WARS1,ANKRD27,CYTH2,IBTK,TRAPPC9,IQGAP3,ANGPT4,KIAA1755,ARHGAP10,ITIH2,ARHGAP6,DOCK10,CAB39,UGT1A6,PRKAG2,DENND11,WDR91,TBCD,SH3BP1,RPTOR,PSD2,UMODL1,PRR5,URI1,FAM13A,CCNB1,TBC1D1,CST9L,COL6A3,IQGAP2,PPP6R2,ATP2A3,ARHGEF37,SPATA13,RAP1GAP,PPP6R3,RASGRF2,NUPR1,ARHGAP25,CYTH3,DOCK1,RALGAPA2,APLP2,GPS1,RAPGEF6,ARHGAP26,PRKAR2A,DGKI,TBC1D14,BCR,RCBTB1,GPC5,ARMC9,DO…
GO:0032555	Purine ribonucleotide binding	122	1792	0.19	0.00051	9823.ENSSSCP00000000143,9823.ENSSSCP00000001418,9823.ENSSSCP00000001526,9823.ENSSSCP00000001828,9823.ENSSSCP00000001986,9823.ENSSSCP00000002171,9823.ENSSSCP00000002713,9823.ENSSSCP00000002723,9823.ENSSSCP00000002764,9823.ENSSSCP00000003077,9823.ENSSSCP00000003545,9823.ENSSSCP00000004123,9823.ENSSSCP00000004232,9823.ENSSSCP00000007642,9823.ENSSSCP00000008997,9823.ENSSSCP00000010189,9823.ENSSSCP000…	IFT27,GNL1,STK19,PPARD,ABCC10,BLM,RIPK3,VRK1,WARS1,TDRD9,TDRD12,CYTH2,LENG9,MOCOS,ROR1,TESK2,HMCN2,DBH,STK35,MTHFD2,MSH2,MYO16,ROR2,PTK2B,KIF13B,AACS,MYO18B,ENTPD7,CDC123,GPR143,F1RY71_PIG,SYT9,MYO7A,CDCA7L,DGKD,UGT1A6,IQCA1,PRKAG2,EFTUD2,DHX8,TOP2A,TAOK1,MPHOSPH9,ATP1A4,EHD2,MYH14,PLK1,ATP12A,PRKCZ,LOC106505329,IQGAP2,K7GLG1_PIG,ABCA5,EIF2AK3,NLRP11,BLK,PLXNA4,ABCC5,DCLK1,CHDH,ABCG5,RAB7A,ATP2A3…
GO:0097367	Carbohydrate derivative binding	143	2112	0.18	0.00013	9823.ENSSSCP00000000143,9823.ENSSSCP00000000980,9823.ENSSSCP00000001418,9823.ENSSSCP00000001526,9823.ENSSSCP00000001828,9823.ENSSSCP00000001986,9823.ENSSSCP00000002171,9823.ENSSSCP00000002713,9823.ENSSSCP00000002723,9823.ENSSSCP00000002764,9823.ENSSSCP00000003077,9823.ENSSSCP00000003381,9823.ENSSSCP00000003545,9823.ENSSSCP00000004123,9823.ENSSSCP00000004232,9823.ENSSSCP00000006106,9823.ENSSSCP000…	GTSE1,PARVB,CORO2B,IQGAP3,CAPZA1,TMEM114,HTT,ANK2,LCP1,MYO16,KIF13B,MYO18B,DPYSL3,MYO7A,F1SF13_PIG,RAI14,TBCD,TAOK1,MYH14,CLSTN1,PLK1,CEP70,IQGAP2,TTLL5,ITGB1,SPAG9,MLPH,SPTBN1,PEX14,UNC5C,DST,RAB27B,RARA,ABLIM2,NEK6,ARPC4,SPTAN1,IFT88,CROCC2,MAPK8IP3,MAP4,LOC100513346,ZNF207,GAS7,KIF3B,ANK1,RHOA,BICDL1,BIN1,SYNE3,JAKMIP1,A0A287AYW1_PIG,MYO3B,LLGL2,MPRIP,KLHL3,KIF14,ABL1,MICAL2-2,DCDC2C,PHACTR1,S…
GO:0000166	Nucleotide binding	138	2046	0.18	0.00022	9823.ENSSSCP00000000143,9823.ENSSSCP00000001418,9823.ENSSSCP00000001526,9823.ENSSSCP00000001828,9823.ENSSSCP00000001986,9823.ENSSSCP00000002171,9823.ENSSSCP00000002713,9823.ENSSSCP00000002723,9823.ENSSSCP00000002764,9823.ENSSSCP00000003077,9823.ENSSSCP00000003505,9823.ENSSSCP00000003545,9823.ENSSSCP00000004123,9823.ENSSSCP00000004232,9823.ENSSSCP00000007642,9823.ENSSSCP00000008997,9823.ENSSSCP000…	PPARA,PHF21B,IFT27,PRMT8,SNRNP48,GNL1,C2,STK19,PPARD,ABCC10,BLM,RIPK3,CDH24,VRK1,WARS1,TDRD9,FA2H,TDRD12,F1RKN1_PIG,CYTH2,LENG9,RNF207,MOCOS,ROR1,TESK2,TOE1,ZFP69B,SUSD1,HMCN2,DBH,MAN1A2,ZMAT4,STK35,ASXL1,TRAF7,MTHFD2,MSH2,DRD5,SEC24B,SPARCL1,WDFY3,LNX2,LCP1,DCT,MYO16,ROR2,PTK2B,KIF13B,AACS,MYO18B,SLIT1,LOXL4,ENTPD7,ENO4,EBF3,CDC123,LIMD1,GPR143,F1RY71_PIG,VCAN,RNF14,SYT9,MYO7A,CDCA7L,CACNA1E,DNE…
GO:0036094	Small molecule binding	155	2340	0.17	0.00013	9823.ENSSSCP00000000143,9823.ENSSSCP00000001418,9823.ENSSSCP00000001526,9823.ENSSSCP00000001670,9823.ENSSSCP00000001828,9823.ENSSSCP00000001986,9823.ENSSSCP00000002171,9823.ENSSSCP00000002713,9823.ENSSSCP00000002723,9823.ENSSSCP00000002764,9823.ENSSSCP00000003077,9823.ENSSSCP00000003394,9823.ENSSSCP00000003505,9823.ENSSSCP00000003545,9823.ENSSSCP00000004019,9823.ENSSSCP00000004052,9823.ENSSSCP000…	IQSEC3,TBC1D22A,TBC1D22B,RIN3,ANKRD27,CYTH2,TRAPPC9,IQGAP3,KIAA1755,ARHGAP10,ARHGAP6,DOCK10,DENND11,TBCD,SH3BP1,PSD2,PRR5,FAM13A,TBC1D1,IQGAP2,ARHGEF37,SPATA13,RAP1GAP,RASGRF2,ARHGAP25,CYTH3,DOCK1,RALGAPA2,GPS1,RAPGEF6,ARHGAP26,DGKI,TBC1D14,BCR,RCBTB1,DOCK3,ARHGAP12,SBF1,TBC1D9,LLGL2,AGAP1,RAB3GAP2,BCAR3,DENND5B,FARP2,SRGAP2,ITSN1,EPS8L2,GARNL3,PLEKHA6,RASGEF1B,VAV2,ARHGAP44,CYTH1,RGS6
GO:0043167	Ion binding	305	5070	0.13	2.07e-06	9823.ENSSSCP00000000007,9823.ENSSSCP00000000021,9823.ENSSSCP00000000143,9823.ENSSSCP00000000777,9823.ENSSSCP00000001097,9823.ENSSSCP00000001418,9823.ENSSSCP00000001521,9823.ENSSSCP00000001526,9823.ENSSSCP00000001670,9823.ENSSSCP00000001828,9823.ENSSSCP00000001986,9823.ENSSSCP00000002171,9823.ENSSSCP00000002227,9823.ENSSSCP00000002713,9823.ENSSSCP00000002723,9823.ENSSSCP00000002764,9823.ENSSSCP000…	PPARA,GNB3,PRMT8,TULP3,STK19,RIN3,PRIMA1,VRK1,WARS1,ANKRD27,IBTK,SELENOS,HMCN2,IQGAP3,ANGPT4,MSH2,STRN,HTT,WDFY3,LCP1,ROR2,TCF7L2,DSCAM,ARHGAP6,AP3B1,RNF14,KIAA1614,CAB39,DGKD,UGT1A6,PRKAG2,GLI3,WDR70,TOP2A,SMYD3,ATP1A4,RPTOR,URI1,PLK1,CSE1L,CASP10,MTA3,IQGAP2,TRIM27,EIF2AK3,NFATC2,FOXO1,ITGB1,PLA2R1,SPAG9,MLPH,SPTBN1,PPP6R2,UNC5C,BCL2L1,MAP3K5,RAP1GAP,MAP2K3,CHCHD3,RARA,SASH1,PPP6R3,NEK6,PDE3B,P…
GO:0005515	Protein binding	387	6593	0.12	3.3e-07	9823.ENSSSCP00000000003,9823.ENSSSCP00000000007,9823.ENSSSCP00000000015,9823.ENSSSCP00000000025,9823.ENSSSCP00000000727,9823.ENSSSCP00000000739,9823.ENSSSCP00000000777,9823.ENSSSCP00000000785,9823.ENSSSCP00000001022,9823.ENSSSCP00000001168,9823.ENSSSCP00000001472,9823.ENSSSCP00000001526,9823.ENSSSCP00000001670,9823.ENSSSCP00000001711,9823.ENSSSCP00000001986,9823.ENSSSCP00000002171,9823.ENSSSCP000…	GTSE1,PPARA,FAM118A,PARVB,GNB3,NCAPD2,PRMT8,TULP3,TBC1D22A,RIPOR2,CCHCR1,STK19,PPARD,TBC1D22B,BLM,RIPK3,CDH24,RIN3,PRIMA1,VRK1,WARS1,USP10,ANKRD27,LENG9,NLRP7,RNF207,VPS13D,ROR1,IBTK,SELENOS,CORO2B,HMCN2,COL5A1,KCNQ3,IQGAP3,CD58,CAPZA1,KCND3,ANGPT4,ASXL1,DNTTIP1,RIPOR3,BMP7,CTCFL,BAIAP2L1,GTF2I,TMEM114,MSH2,STRN,HTT,HTRA3,ANK2,SEC24B,WDFY3,LNX2,LCP1,MYO16,ROR2,PTK2B,KIF13B,MYO18B,SLIT1,TCF7L2,KCT…
GO:0005488	Binding	682	13256	0.06	3.3e-07	9823.ENSSSCP00000000003,9823.ENSSSCP00000000007,9823.ENSSSCP00000000015,9823.ENSSSCP00000000021,9823.ENSSSCP00000000025,9823.ENSSSCP00000000068,9823.ENSSSCP00000000143,9823.ENSSSCP00000000727,9823.ENSSSCP00000000739,9823.ENSSSCP00000000777,9823.ENSSSCP00000000785,9823.ENSSSCP00000000980,9823.ENSSSCP00000001022,9823.ENSSSCP00000001097,9823.ENSSSCP00000001168,9823.ENSSSCP00000001418,9823.ENSSSCP000…	GTSE1,PPARA,FAM118A,PHF21B,PARVB,CSDC2,IFT27,GNB3,NCAPD2,PRMT8,TULP3,EPYC,TBC1D22A,SNRNP48,RIPOR2,GNL1,CCHCR1,C2,STK19,PPARD,TBC1D22B,ABCC10,BLM,RIPK3,CDH24,VSX2,RIN3,PRIMA1,VRK1,WARS1,TDRD9,USP10,DNAAF1,FA2H,TDRD12,ANKRD27,F1RKN1_PIG,F1RI37_PIG,MEIS3,BSPH1,CYTH2,ETFB,LENG9,NLRP7,RNF207,VPS13D,OSBPL1A,MOCOS,ROR1,TESK2,TOE1,ZFP69B,IBTK,SELENOS,CORO2B,SUSD1,PTBP3,HMCN2,DBH,COL5A1,KCNQ3,ZBTB10,IQGAP…
GO:0005096	GTPase activator activity	28	237	0.43	0.0012	9823.ENSSSCP00000001022,9823.ENSSSCP00000001711,9823.ENSSSCP00000002652,9823.ENSSSCP00000006900,9823.ENSSSCP00000009633,9823.ENSSSCP00000012891,9823.ENSSSCP00000018153,9823.ENSSSCP00000020316,9823.ENSSSCP00000022496,9823.ENSSSCP00000023059,9823.ENSSSCP00000025735,9823.ENSSSCP00000028043,9823.ENSSSCP00000034901,9823.ENSSSCP00000036317,9823.ENSSSCP00000039034,9823.ENSSSCP00000042157,9823.ENSSSCP000…	TBC1D22A,TBC1D22B,RIN3,IQGAP3,ARHGAP10,ARHGAP6,TBCD,SH3BP1,PRR5,FAM13A,TBC1D1,IQGAP2,RAP1GAP,ARHGAP25,RALGAPA2,ARHGAP26,TBC1D14,BCR,ARHGAP12,TBC1D9,LLGL2,AGAP1,RAB3GAP2,SRGAP2,GARNL3,PLEKHA6,ARHGAP44,RGS6
GO:0035639	Purine ribonucleoside triphosphate binding	117	1740	0.18	0.0012	9823.ENSSSCP00000000143,9823.ENSSSCP00000001418,9823.ENSSSCP00000001526,9823.ENSSSCP00000001828,9823.ENSSSCP00000001986,9823.ENSSSCP00000002171,9823.ENSSSCP00000002713,9823.ENSSSCP00000002723,9823.ENSSSCP00000002764,9823.ENSSSCP00000003077,9823.ENSSSCP00000003545,9823.ENSSSCP00000004123,9823.ENSSSCP00000004232,9823.ENSSSCP00000007642,9823.ENSSSCP00000008997,9823.ENSSSCP00000010189,9823.ENSSSCP000…	IFT27,GNL1,STK19,ABCC10,BLM,RIPK3,VRK1,WARS1,TDRD9,TDRD12,LENG9,ROR1,TESK2,STK35,MSH2,MYO16,ROR2,PTK2B,KIF13B,AACS,MYO18B,ENTPD7,CDC123,F1RY71_PIG,MYO7A,CDCA7L,DGKD,IQCA1,PRKAG2,EFTUD2,DHX8,TOP2A,TAOK1,MPHOSPH9,ATP1A4,EHD2,MYH14,PLK1,ATP12A,PRKCZ,LOC106505329,ABCA5,EIF2AK3,NLRP11,BLK,PLXNA4,ABCC5,DCLK1,ABCG5,RAB7A,ATP2A3,MAP3K5,NLRC5,RAB27B,MAP2K3,RPS6KA2,CLPB,PRKX,EEF2K,NEK6,MARK3,PRKCB,DHX34,AC…
GO:0060090	Molecular adaptor activity	37	365	0.36	0.0012	9823.ENSSSCP00000000727,9823.ENSSSCP00000002667,9823.ENSSSCP00000008452,9823.ENSSSCP00000008590,9823.ENSSSCP00000009731,9823.ENSSSCP00000020553,9823.ENSSSCP00000023830,9823.ENSSSCP00000031279,9823.ENSSSCP00000031685,9823.ENSSSCP00000031776,9823.ENSSSCP00000031781,9823.ENSSSCP00000035237,9823.ENSSSCP00000035665,9823.ENSSSCP00000035889,9823.ENSSSCP00000037768,9823.ENSSSCP00000038235,9823.ENSSSCP000…	GNB3,PRIMA1,TMEM114,TRAF7,ANK2,RPTOR,CNOT1,GRB10,SORBS1,SPAG9,MLPH,CHCHD3,SASH1,KLHDC10,STX8,MAPK8IP3,SEPTIN11,MAGI3,ANK1,ECPAS,SYNE3,ANKRD9,WWC2,GAB2,AXIN2,ALG14,NANOG,STX18,FRMD4A,WWC1,ITSN1,BICD1,BTRC,AP1S1,AP2A2,SEPTIN9,CUL2
GO:0019901	Protein kinase binding	48	539	0.3	0.0014	9823.ENSSSCP00000002713,9823.ENSSSCP00000002723,9823.ENSSSCP00000004810,9823.ENSSSCP00000007666,9823.ENSSSCP00000008997,9823.ENSSSCP00000009843,9823.ENSSSCP00000010242,9823.ENSSSCP00000011333,9823.ENSSSCP00000012852,9823.ENSSSCP00000016474,9823.ENSSSCP00000017412,9823.ENSSSCP00000018518,9823.ENSSSCP00000020553,9823.ENSSSCP00000023889,9823.ENSSSCP00000028411,9823.ENSSSCP00000030775,9823.ENSSSCP000…	VRK1,WARS1,IBTK,ANGPT4,MSH2,WDFY3,ROR2,TCF7L2,DSCAM,KIAA1614,PRKAG2,TOP2A,RPTOR,PLK1,TRIM27,ITGB1,SPAG9,UNC5C,BCL2L1,MAP3K5,MAP2K3,RARA,SASH1,NEK6,PDE3B,PRKCB,MAPK8IP3,PTPRK,MAPKAP1,PRKAR2A,TBC1D14,SKI,RHOA,GAB2,KIF14,IRS2,ABL1,AXIN2,LRBA,SLC12A6,ARRB2,CCND3,BICD1,UTRN,AP2A2,PITPNM3,CIT,WDFY4
GO:0098772	Molecular function regulator activity	115	1712	0.18	0.0014	9823.ENSSSCP00000000796,9823.ENSSSCP00000001022,9823.ENSSSCP00000001711,9823.ENSSSCP00000002171,9823.ENSSSCP00000002652,9823.ENSSSCP00000002723,9823.ENSSSCP00000003079,9823.ENSSSCP00000003394,9823.ENSSSCP00000003530,9823.ENSSSCP00000004810,9823.ENSSSCP00000006343,9823.ENSSSCP00000006900,9823.ENSSSCP00000007666,9823.ENSSSCP00000007822,9823.ENSSSCP00000007993,9823.ENSSSCP00000009633,9823.ENSSSCP000…	IQSEC3,TBC1D22A,TBC1D22B,RIPK3,RIN3,WARS1,ANKRD27,CYTH2,CACNG8,IBTK,TRAPPC9,IQGAP3,ANGPT4,KIAA1755,BMP7,ARHGAP10,ITIH2,ARHGAP6,SIL1,DOCK10,CAB39,UGT1A6,PRKAG2,DENND11,WDR91,TBCD,SH3BP1,RPTOR,PSD2,UMODL1,PRR5,URI1,FAM13A,CCNB1,BICRA,TBC1D1,CST9L,COL6A3,IQGAP2,LTA,PPP6R2,RAB7A,CACNB3,ATP2A3,ARHGEF37,RAB27B,SPATA13,RAP1GAP,TGFB2,PPP6R3,RASGRF2,NUPR1,ARHGAP25,PRKCB,CYTH3,FGF1,STX8,DOCK1,RALGAPA2,APLP…
GO:0043169	Cation binding	196	3307	0.13	0.0021	9823.ENSSSCP00000000007,9823.ENSSSCP00000000021,9823.ENSSSCP00000000777,9823.ENSSSCP00000001097,9823.ENSSSCP00000001521,9823.ENSSSCP00000001670,9823.ENSSSCP00000001986,9823.ENSSSCP00000002227,9823.ENSSSCP00000002933,9823.ENSSSCP00000003175,9823.ENSSSCP00000003652,9823.ENSSSCP00000004052,9823.ENSSSCP00000004233,9823.ENSSSCP00000004303,9823.ENSSSCP00000005862,9823.ENSSSCP00000006106,9823.ENSSSCP000…	PPARA,PHF21B,PRMT8,SNRNP48,C2,PPARD,BLM,CDH24,FA2H,F1RKN1_PIG,RNF207,MOCOS,TOE1,ZFP69B,SUSD1,HMCN2,DBH,MAN1A2,ZMAT4,ASXL1,TRAF7,MTHFD2,MSH2,DRD5,SEC24B,SPARCL1,WDFY3,LNX2,LCP1,DCT,SLIT1,LOXL4,ENO4,EBF3,CDC123,LIMD1,GPR143,F1RY71_PIG,VCAN,RNF14,SYT9,CACNA1E,DNER,DGKD,PRKAG2,GLI3,SLIT3,ADAMTS16,FOXK2,ZACN,TOP2A,RNF135,WT1,SMYD3,PLEKHM3,CIAPIN1,MAN1C1,ATP1A4,RUFY3,UMODL1,EHD2,COG3,ZNF114,CYP3A22,CDH…
GO:0000287	Magnesium ion binding	23	187	0.44	0.0034	9823.ENSSSCP00000008849,9823.ENSSSCP00000008997,9823.ENSSSCP00000011362,9823.ENSSSCP00000011851,9823.ENSSSCP00000018142,9823.ENSSSCP00000018518,9823.ENSSSCP00000023889,9823.ENSSSCP00000032526,9823.ENSSSCP00000034168,9823.ENSSSCP00000035213,9823.ENSSSCP00000035820,9823.ENSSSCP00000040448,9823.ENSSSCP00000042799,9823.ENSSSCP00000043228,9823.ENSSSCP00000051474,9823.ENSSSCP00000052504,9823.ENSSSCP000…	MTHFD2,MSH2,ENO4,CDC123,FOXK2,TOP2A,PLK1,XXYLT1,MAP3K5,RPS6KA2,NEK6,EPHX2,ATP8A2,TTC38,ITPK1,SRPK2,ABL1,PRPSAP2,DIS3L2,CERK,ATP9A,ME1,ATP8A1
GO:0051020	GTPase binding	30	290	0.37	0.0047	9823.ENSSSCP00000000727,9823.ENSSSCP00000001526,9823.ENSSSCP00000002652,9823.ENSSSCP00000003079,9823.ENSSSCP00000006900,9823.ENSSSCP00000010045,9823.ENSSSCP00000026071,9823.ENSSSCP00000028043,9823.ENSSSCP00000031781,9823.ENSSSCP00000031872,9823.ENSSSCP00000034901,9823.ENSSSCP00000038012,9823.ENSSSCP00000039013,9823.ENSSSCP00000039661,9823.ENSSSCP00000042409,9823.ENSSSCP00000044545,9823.ENSSSCP000…	GNB3,STK19,RIN3,ANKRD27,IQGAP3,LCP1,CSE1L,IQGAP2,MLPH,SPTBN1,RAP1GAP,DOCK1,KIAA0355,MAPKAP1,DGKI,DOCK3,KIF3B,BICDL1,ANKFY1,RAB3GAP2,DENND5B,RAB11FIP3,BICD1,DAAM2,RAB11FIP4,KPNB1,RIMS2,ARHGAP44,RADIL,FMNL2
GO:0051015	Actin filament binding	24	206	0.42	0.0048	9823.ENSSSCP00000005337,9823.ENSSSCP00000006900,9823.ENSSSCP00000007226,9823.ENSSSCP00000008452,9823.ENSSSCP00000010045,9823.ENSSSCP00000010189,9823.ENSSSCP00000010627,9823.ENSSSCP00000015796,9823.ENSSSCP00000023848,9823.ENSSSCP00000028043,9823.ENSSSCP00000031872,9823.ENSSSCP00000035664,9823.ENSSSCP00000036314,9823.ENSSSCP00000036441,9823.ENSSSCP00000039118,9823.ENSSSCP00000043703,9823.ENSSSCP000…	CORO2B,IQGAP3,CAPZA1,TMEM114,LCP1,MYO16,MYO18B,MYO7A,MYH14,IQGAP2,SPTBN1,ABLIM2,ARPC4,SPTAN1,LOC100513346,GAS7,BIN1,SYNE3,MPRIP,ABL1,SVIL,MYH3,ABLIM3,FMNL2
GO:0046872	Metal ion binding	188	3218	0.12	0.0062	9823.ENSSSCP00000000007,9823.ENSSSCP00000000021,9823.ENSSSCP00000001097,9823.ENSSSCP00000001521,9823.ENSSSCP00000001670,9823.ENSSSCP00000001986,9823.ENSSSCP00000002227,9823.ENSSSCP00000002933,9823.ENSSSCP00000003175,9823.ENSSSCP00000003652,9823.ENSSSCP00000004052,9823.ENSSSCP00000004233,9823.ENSSSCP00000004303,9823.ENSSSCP00000005862,9823.ENSSSCP00000006106,9823.ENSSSCP00000006151,9823.ENSSSCP000…	PPARA,PHF21B,SNRNP48,C2,PPARD,BLM,CDH24,FA2H,F1RKN1_PIG,RNF207,MOCOS,TOE1,ZFP69B,SUSD1,HMCN2,DBH,MAN1A2,ZMAT4,ASXL1,TRAF7,MTHFD2,MSH2,SEC24B,SPARCL1,WDFY3,LNX2,LCP1,DCT,SLIT1,LOXL4,ENO4,EBF3,CDC123,LIMD1,F1RY71_PIG,VCAN,RNF14,SYT9,CACNA1E,DNER,DGKD,GLI3,SLIT3,ADAMTS16,FOXK2,ZACN,TOP2A,RNF135,WT1,SMYD3,PLEKHM3,CIAPIN1,MAN1C1,ATP1A4,RUFY3,UMODL1,EHD2,COG3,ZNF114,CYP3A22,CDH4,RNF216,EIPR1,CLSTN1,PLK…
GO:0140657	ATP-dependent activity	46	562	0.27	0.0111	9823.ENSSSCP00000001828,9823.ENSSSCP00000001986,9823.ENSSSCP00000002764,9823.ENSSSCP00000003077,9823.ENSSSCP00000003545,9823.ENSSSCP00000006464,9823.ENSSSCP00000008997,9823.ENSSSCP00000010189,9823.ENSSSCP00000010342,9823.ENSSSCP00000013690,9823.ENSSSCP00000015796,9823.ENSSSCP00000017293,9823.ENSSSCP00000018412,9823.ENSSSCP00000018518,9823.ENSSSCP00000019244,9823.ENSSSCP00000020378,9823.ENSSSCP000…	ABCC10,BLM,TDRD9,TDRD12,LENG9,ATP6V1C1,MSH2,MYO16,KIF13B,F1RY71_PIG,MYO7A,IQCA1,DHX8,TOP2A,MPHOSPH9,ATP1A4,MYH14,ATP12A,LOC106505329,ABCA5,ABCC5,ABCG5,ATP2A3,CLPB,GTF2F2,DHX34,ATP2B1,CHD2,MSH3,DNAH17,ATP8A2,DNAH7,KIF3B,A0A287AYW1_PIG,MYO3B,ABCD4,KIF14,ABCC4,SMC1B,KIF9,ATP9A,MYH3,KIF26A,ABCC3,ATP8A1,ATP2C1
GO:0008047	Enzyme activator activity	39	458	0.28	0.0166	9823.ENSSSCP00000001022,9823.ENSSSCP00000001711,9823.ENSSSCP00000002652,9823.ENSSSCP00000006900,9823.ENSSSCP00000007666,9823.ENSSSCP00000009633,9823.ENSSSCP00000012891,9823.ENSSSCP00000017231,9823.ENSSSCP00000017412,9823.ENSSSCP00000018153,9823.ENSSSCP00000020316,9823.ENSSSCP00000020553,9823.ENSSSCP00000022496,9823.ENSSSCP00000023059,9823.ENSSSCP00000025735,9823.ENSSSCP00000028043,9823.ENSSSCP000…	TBC1D22A,TBC1D22B,RIN3,IQGAP3,ANGPT4,ARHGAP10,ARHGAP6,CAB39,PRKAG2,TBCD,SH3BP1,RPTOR,PRR5,FAM13A,TBC1D1,IQGAP2,ATP2A3,RAP1GAP,NUPR1,ARHGAP25,RALGAPA2,ARHGAP26,TBC1D14,BCR,ARMC9,ARHGAP12,TBC1D9,LLGL2,AGAP1,RAB3GAP2,MOB3B,SRGAP2,BTRC,GARNL3,PLEKHA6,APOA2,ARHGAP44,NCF4,RGS6
GO:0019904	Protein domain specific binding	43	526	0.27	0.0176	9823.ENSSSCP00000002723,9823.ENSSSCP00000003558,9823.ENSSSCP00000009065,9823.ENSSSCP00000009930,9823.ENSSSCP00000011333,9823.ENSSSCP00000013959,9823.ENSSSCP00000015343,9823.ENSSSCP00000015796,9823.ENSSSCP00000018214,9823.ENSSSCP00000019417,9823.ENSSSCP00000020316,9823.ENSSSCP00000022001,9823.ENSSSCP00000023830,9823.ENSSSCP00000026681,9823.ENSSSCP00000033436,9823.ENSSSCP00000034168,9823.ENSSSCP000…	WARS1,NLRP7,STRN,LNX2,TCF7L2,OSBP,DPYSL3,MYO7A,SRP68,WT1,SH3BP1,EHD2,CNOT1,CASP10,BCL2L1,MAP3K5,AFAP1,RAB27B,RARA,PAXIP1,KCNH2,ATP2B1,PLEKHA1,PRKAR2A,SKI,OCLN,LRP2,NDFIP1,LLGL2,KIF14,LIN7B,ABL1,LITAF,STX18,HGS,LDB2,MECP2,KPNB1,AP2A2,SGIP1,AFAP1L1,CIT,CRX
GO:0031267	Small GTPase binding	26	264	0.35	0.0247	9823.ENSSSCP00000001526,9823.ENSSSCP00000002652,9823.ENSSSCP00000003079,9823.ENSSSCP00000006900,9823.ENSSSCP00000026071,9823.ENSSSCP00000028043,9823.ENSSSCP00000031781,9823.ENSSSCP00000034901,9823.ENSSSCP00000038012,9823.ENSSSCP00000039013,9823.ENSSSCP00000039661,9823.ENSSSCP00000042409,9823.ENSSSCP00000044545,9823.ENSSSCP00000044883,9823.ENSSSCP00000046951,9823.ENSSSCP00000051703,9823.ENSSSCP000…	STK19,RIN3,ANKRD27,IQGAP3,CSE1L,IQGAP2,MLPH,RAP1GAP,DOCK1,KIAA0355,MAPKAP1,DGKI,DOCK3,KIF3B,BICDL1,ANKFY1,RAB3GAP2,DENND5B,RAB11FIP3,BICD1,DAAM2,RAB11FIP4,KPNB1,RIMS2,ARHGAP44,FMNL2
GO:0046873	Metal ion transmembrane transporter activity	34	392	0.29	0.0283	9823.ENSSSCP00000003391,9823.ENSSSCP00000003530,9823.ENSSSCP00000005213,9823.ENSSSCP00000006363,9823.ENSSSCP00000007233,9823.ENSSSCP00000007563,9823.ENSSSCP00000016478,9823.ENSSSCP00000017286,9823.ENSSSCP00000019413,9823.ENSSSCP00000020378,9823.ENSSSCP00000025163,9823.ENSSSCP00000025527,9823.ENSSSCP00000025841,9823.ENSSSCP00000028278,9823.ENSSSCP00000032572,9823.ENSSSCP00000032940,9823.ENSSSCP000…	GRIN2D,CACNG8,TRPM1,KCNQ3,KCND3,SLC24A3,CACNA1E,TRPM8,SLC18A2,ATP1A4,I3LM43_PIG,ATP12A,GRIN2C,MAGT1,NALCN,KCNK3,CACNB3,ATP2A3,KCNH2,ATP2B1,SLC25A37,KCNH1,SLC5A5,GRIK3,CFAP299,SLC4A4,KCNJ10,PRPSAP2,SLC12A3,SLC12A6,KCNJ6,TRPV1,CLNS1A,ATP2C1
GO:0016773	Phosphotransferase activity, alcohol group as acceptor	51	681	0.23	0.031	9823.ENSSSCP00000001526,9823.ENSSSCP00000002171,9823.ENSSSCP00000002713,9823.ENSSSCP00000004123,9823.ENSSSCP00000004232,9823.ENSSSCP00000007642,9823.ENSSSCP00000010242,9823.ENSSSCP00000010320,9823.ENSSSCP00000016308,9823.ENSSSCP00000017272,9823.ENSSSCP00000018153,9823.ENSSSCP00000018848,9823.ENSSSCP00000023889,9823.ENSSSCP00000025903,9823.ENSSSCP00000027683,9823.ENSSSCP00000029692,9823.ENSSSCP000…	STK19,RIPK3,VRK1,ROR1,TESK2,STK35,ROR2,PTK2B,CDCA7L,DGKD,TBCD,TAOK1,PLK1,TAF1,PRKCZ,EIF2AK3,BLK,DCLK1,MAP3K5,MAP2K3,RPS6KA2,PRKX,EEF2K,NEK6,MARK3,PRKCB,NTRK2,DGKI,MKNK1,NUAK1,FAM20B,HEATR5B,ROS1,DGKH,MYO3B,ITPK1,SRPK2,ABL1,CERK,PFKFB4,CCND3,NUP107,CDK8,STK32B,MAP2K5,CDK3,PIP5K1A,TGFBR3,NTRK3,CSNK1D,CIT
GO:0005543	Phospholipid binding	36	433	0.27	0.038	9823.ENSSSCP00000000785,9823.ENSSSCP00000009843,9823.ENSSSCP00000013959,9823.ENSSSCP00000015529,9823.ENSSSCP00000020591,9823.ENSSSCP00000021214,9823.ENSSSCP00000028043,9823.ENSSSCP00000031872,9823.ENSSSCP00000033665,9823.ENSSSCP00000036985,9823.ENSSSCP00000039156,9823.ENSSSCP00000039661,9823.ENSSSCP00000041192,9823.ENSSSCP00000041669,9823.ENSSSCP00000042157,9823.ENSSSCP00000044305,9823.ENSSSCP000…	TULP3,WDFY3,OSBP,SYT9,ATG2A,PSD2,IQGAP2,SPTBN1,SNX29,CYTH3,CPNE2,MAPKAP1,GSDME,KCNH1,ARHGAP26,ARMC9,CPNE5,BIN1,TOM1,LANCL3,ANKFY1,VPS36,SVIL,ARRB2,LAPTM4B,HGS,MTSS1,FUNDC2,SNX27,APOA2,AIDA,SGIP1,ARHGAP44,ZFYVE28,NCF4,CHMP3
GO:0035091	Phosphatidylinositol binding	25	261	0.33	0.0419	9823.ENSSSCP00000000785,9823.ENSSSCP00000009843,9823.ENSSSCP00000013959,9823.ENSSSCP00000015529,9823.ENSSSCP00000020591,9823.ENSSSCP00000028043,9823.ENSSSCP00000033665,9823.ENSSSCP00000036985,9823.ENSSSCP00000039661,9823.ENSSSCP00000041192,9823.ENSSSCP00000041669,9823.ENSSSCP00000044305,9823.ENSSSCP00000049203,9823.ENSSSCP00000049462,9823.ENSSSCP00000051703,9823.ENSSSCP00000056877,9823.ENSSSCP000…	TULP3,WDFY3,OSBP,SYT9,ATG2A,IQGAP2,SNX29,CYTH3,MAPKAP1,GSDME,KCNH1,ARMC9,TOM1,LANCL3,ANKFY1,VPS36,SVIL,ARRB2,LAPTM4B,HGS,FUNDC2,SNX27,AIDA,ZFYVE28,NCF4
GO:1901981	Phosphatidylinositol phosphate binding	18	160	0.4	0.0444	9823.ENSSSCP00000013959,9823.ENSSSCP00000015529,9823.ENSSSCP00000020591,9823.ENSSSCP00000028043,9823.ENSSSCP00000036985,9823.ENSSSCP00000039661,9823.ENSSSCP00000041192,9823.ENSSSCP00000041669,9823.ENSSSCP00000049462,9823.ENSSSCP00000051703,9823.ENSSSCP00000056877,9823.ENSSSCP00000059351,9823.ENSSSCP00000060730,9823.ENSSSCP00000060829,9823.ENSSSCP00000064930,9823.ENSSSCP00000065595,9823.ENSSSCP000…	OSBP,SYT9,ATG2A,IQGAP2,CYTH3,MAPKAP1,GSDME,KCNH1,LANCL3,ANKFY1,VPS36,SVIL,ARRB2,LAPTM4B,FUNDC2,SNX27,ZFYVE28,NCF4
GO:0008289	Lipid binding	50	682	0.22	0.0496	9823.ENSSSCP00000000007,9823.ENSSSCP00000000785,9823.ENSSSCP00000001670,9823.ENSSSCP00000003394,9823.ENSSSCP00000004019,9823.ENSSSCP00000009843,9823.ENSSSCP00000013959,9823.ENSSSCP00000015529,9823.ENSSSCP00000017284,9823.ENSSSCP00000020591,9823.ENSSSCP00000021214,9823.ENSSSCP00000027489,9823.ENSSSCP00000027993,9823.ENSSSCP00000028043,9823.ENSSSCP00000031872,9823.ENSSSCP00000033665,9823.ENSSSCP000…	PPARA,TULP3,PPARD,CYTH2,OSBPL1A,WDFY3,OSBP,SYT9,UGT1A6,ATG2A,PSD2,BPIFB6,OMA1,IQGAP2,SPTBN1,SNX29,RARA,CYTH3,CPNE2,MAPKAP1,GSDME,KCNH1,ARHGAP26,ARMC9,CPNE5,NR3C1,BIN1,TOM1,A0A287AYW1_PIG,LANCL3,ADH5,ANKFY1,VPS36,SVIL,ARRB2,LAPTM4B,HGS,PSMA1,ACOX3,MTSS1,FUNDC2,SNX27,APOA2,AP2A2,AIDA,SGIP1,ARHGAP44,ZFYVE28,NCF4,CHMP3

## Sheet: enrichment.Component
#term ID	term description	observed gene count	background gene count	strength	false discovery rate	matching proteins in your network (IDs)	matching proteins in your network (labels)
GO:0015629	Actin cytoskeleton	41	413	0.35	0.00072	9823.ENSSSCP00000000025,9823.ENSSSCP00000007226,9823.ENSSSCP00000008123,9823.ENSSSCP00000010045,9823.ENSSSCP00000010189,9823.ENSSSCP00000010627,9823.ENSSSCP00000015343,9823.ENSSSCP00000015796,9823.ENSSSCP00000016571,9823.ENSSSCP00000023848,9823.ENSSSCP00000025527,9823.ENSSSCP00000029617,9823.ENSSSCP00000031781,9823.ENSSSCP00000031872,9823.ENSSSCP00000034221,9823.ENSSSCP00000035518,9823.ENSSSCP000…	PARVB,CAPZA1,BAIAP2L1,LCP1,MYO16,MYO18B,DPYSL3,MYO7A,F1SF13_PIG,MYH14,ATP12A,TMEM63B,MLPH,SPTBN1,AFAP1,RARA,ABLIM2,ARPC4,SPTAN1,PRKCB,CROCC2,SEPTIN11,GAS7,DGKH,MYO3B,LLGL2,MPRIP,SPECC1,ABL1,PALLD,SVIL,LAD1,KIF9,MTSS1,DAAM2,MYH3,ABLIM3,NTN1,CCDC102A,SEPTIN9,AFAP1L1
GO:0042995	Cell projection	134	1777	0.23	1.3e-06	9823.ENSSSCP00000000025,9823.ENSSSCP00000000143,9823.ENSSSCP00000000727,9823.ENSSSCP00000000785,9823.ENSSSCP00000001050,9823.ENSSSCP00000001168,9823.ENSSSCP00000001666,9823.ENSSSCP00000002652,9823.ENSSSCP00000002888,9823.ENSSSCP00000002923,9823.ENSSSCP00000003079,9823.ENSSSCP00000003394,9823.ENSSSCP00000004123,9823.ENSSSCP00000006363,9823.ENSSSCP00000006900,9823.ENSSSCP00000007233,9823.ENSSSCP000…	PPARA,PHF21B,CSDC2,IFT27,NCAPD2,TULP3,IQSEC3,TTLL8,SNRNP48,GNL1,CCHCR1,STK19,TCP11,PPARD,BLM,RIPK3,VSX2,RIN3,VRK1,WARS1,TDRD9,USP10,DNAAF1,TMEM231,FA2H,ANKRD27,F1RKN1_PIG,MEIS3,BCAT2,ETFB,LENG9,UBE4B,OSBPL1A,TESK2,TOE1,ZFP69B,OSTM1,IBTK,SELENOS,PTBP3,HMCN2,DBH,TRAPPC9,TMEM71,ATP6V1C1,ZBTB10,SMCP,THEM5,TBX15,MAN1A2,ZMAT4,STK35,ASXL1,DNTTIP1,CTCFL,BAIAP2L1,GTF2I,IL4R,TRAF7,MTHFD2,MSH2,HTT,DRD5,RPS3…
GO:0005856	Cytoskeleton	143	1961	0.22	1.95e-06	9823.ENSSSCP00000000003,9823.ENSSSCP00000000025,9823.ENSSSCP00000000785,9823.ENSSSCP00000001050,9823.ENSSSCP00000001168,9823.ENSSSCP00000001472,9823.ENSSSCP00000002882,9823.ENSSSCP00000002888,9823.ENSSSCP00000005198,9823.ENSSSCP00000006151,9823.ENSSSCP00000007226,9823.ENSSSCP00000008123,9823.ENSSSCP00000008346,9823.ENSSSCP00000009271,9823.ENSSSCP00000010045,9823.ENSSSCP00000010189,9823.ENSSSCP000…	PARVB,IFT27,GNB3,TULP3,TTLL8,RIPOR2,TCP11,RIN3,DNAAF1,TMEM231,ANKRD27,CYTH2,ROR1,KCNQ3,IQGAP3,KCND3,STRN,HTT,DRD5,LCP1,PTK2B,ENO4,VHL,DSCAM,LDHC,AP3B1,VCAN,DPYSL3,C2CD3,MYO7A,F1SF13_PIG,DNER,IQCA1,SMO,GLI3,CPLANE1,SMN1,ZACN,CCDC42,SLC18A2,SDCCAG8,EVC2,SH3BP1,ATP1A4,PSD2,RUFY3,CCR6,URI1,CCDC114,MYH14,PRKCZ,CFAP74,IQGAP2,TTLL5,ITGB1,BBS9,MLPH,SPTBN1,DCLK1,UNC5C,DNAI1,RAB27B,SPATA13,TGFB2,EEF2K,MARK…
GO:0120025	Plasma membrane bounded cell projection	124	1705	0.21	1.99e-05	9823.ENSSSCP00000000025,9823.ENSSSCP00000000143,9823.ENSSSCP00000000727,9823.ENSSSCP00000000785,9823.ENSSSCP00000001050,9823.ENSSSCP00000001168,9823.ENSSSCP00000001666,9823.ENSSSCP00000002652,9823.ENSSSCP00000002888,9823.ENSSSCP00000002923,9823.ENSSSCP00000003079,9823.ENSSSCP00000003394,9823.ENSSSCP00000004123,9823.ENSSSCP00000006363,9823.ENSSSCP00000006900,9823.ENSSSCP00000007233,9823.ENSSSCP000…	GTSE1,PPARA,PHF21B,PARVB,NCAPD2,TULP3,IQSEC3,TTLL8,SNRNP48,RIPOR2,GNL1,CCHCR1,STK19,TCP11,PPARD,BLM,RIPK3,VSX2,RIN3,VRK1,WARS1,TDRD9,USP10,DNAAF1,FA2H,ANKRD27,F1RKN1_PIG,MEIS3,BCAT2,ETFB,LENG9,UBE4B,OSBPL1A,TESK2,TOE1,ZFP69B,OSTM1,IBTK,SELENOS,PTBP3,HMCN2,DBH,TRAPPC9,TMEM71,ATP6V1C1,ZBTB10,SMCP,THEM5,TBX15,MAN1A2,CAPZA1,ZMAT4,STK35,ASXL1,DNTTIP1,RIPOR3,CTCFL,BAIAP2L1,GTF2I,IL4R,TRAF7,MTHFD2,MSH2,…
GO:0005829	Cytosol	216	3312	0.17	1.58e-06	9823.ENSSSCP00000000739,9823.ENSSSCP00000000796,9823.ENSSSCP00000001097,9823.ENSSSCP00000001472,9823.ENSSSCP00000001986,9823.ENSSSCP00000002171,9823.ENSSSCP00000002652,9823.ENSSSCP00000002713,9823.ENSSSCP00000002723,9823.ENSSSCP00000002882,9823.ENSSSCP00000002888,9823.ENSSSCP00000003079,9823.ENSSSCP00000003396,9823.ENSSSCP00000004019,9823.ENSSSCP00000004052,9823.ENSSSCP00000004731,9823.ENSSSCP000…	GTSE1,PARVB,TULP3,TTLL8,RIPOR2,CCHCR1,USP10,DNAAF1,SELENOS,DBH,CAPZA1,BAIAP2L1,IL4R,HTT,LCP1,MYO16,PTK2B,KIF13B,MYO18B,DPYSL3,C2CD3,MYO7A,F1SF13_PIG,ORC2,IQCA1,SMO,GLI3,NARF,TBCD,EVPL,HID1,TOP2A,TAOK1,CCDC42,MPHOSPH9,SLC18A2,SDCCAG8,EVC2,EHD2,CCNB1,CCDC114,MYH14,PLK1,ATP12A,CEP95,CEP70,PRKCZ,CFAP74,TMEM63B,TTLL5,TBL1X,BBS9,SORBS1,SPAG9,MLPH,SPTBN1,UVRAG,BCL2L1,DNAI1,AFAP1,LOC100624648,RARA,ABLIM2…
GO:0005737	Cytoplasm	567	10207	0.1	1.56e-10	9823.ENSSSCP00000000003,9823.ENSSSCP00000000025,9823.ENSSSCP00000000068,9823.ENSSSCP00000000727,9823.ENSSSCP00000000739,9823.ENSSSCP00000000785,9823.ENSSSCP00000000796,9823.ENSSSCP00000001022,9823.ENSSSCP00000001043,9823.ENSSSCP00000001050,9823.ENSSSCP00000001097,9823.ENSSSCP00000001168,9823.ENSSSCP00000001472,9823.ENSSSCP00000001666,9823.ENSSSCP00000001711,9823.ENSSSCP00000001986,9823.ENSSSCP000…	NCAPD2,IQSEC3,SNRNP48,CCHCR1,BLM,RIPK3,RIN3,VRK1,WARS1,USP10,DNAAF1,ANKRD27,BCAT2,OSBPL1A,MOCOS,OSTM1,KIAA1755,BCAS4,CTCFL,BAIAP2L1,HTT,RPS3A,ARHGAP10,SEC24B,HERC3,WDFY3,LOC100625564,LCP1,DCT,AACS,FBXO21,ENO4,ARHGAP6,MYRF,OSBP,CTNND1,ETF1,RNF14,DPYSL3,MYO7A,CDCA7L,CWC22,DOCK10,DGKD,SCLY,WDR91,GLI3,RAI14,SMN1,LARP1,TBCD,SRP68,HID1,EFTUD2,DHX8,WT1,SMYD3,SH3BP1,RPTOR,PRDM16,MCM3AP,EHD2,COG3,RNF216,U…
GO:0005622	Intracellular anatomical structure	724	13757	0.07	4.88e-12	9823.ENSSSCP00000000003,9823.ENSSSCP00000000007,9823.ENSSSCP00000000021,9823.ENSSSCP00000000025,9823.ENSSSCP00000000068,9823.ENSSSCP00000000727,9823.ENSSSCP00000000739,9823.ENSSSCP00000000785,9823.ENSSSCP00000000796,9823.ENSSSCP00000001022,9823.ENSSSCP00000001043,9823.ENSSSCP00000001050,9823.ENSSSCP00000001097,9823.ENSSSCP00000001168,9823.ENSSSCP00000001418,9823.ENSSSCP00000001472,9823.ENSSSCP000…	GTSE1,PPARA,FAM118A,PHF21B,PARVB,CSDC2,IFT27,GNB3,NCAPD2,PRMT8,TULP3,IQSEC3,EPYC,TBC1D22A,PANX2,TTLL8,SNRNP48,MBOAT1,RIPOR2,GNL1,CCHCR1,C2,STK19,TCP11,PPARD,SLC26A8,TBC1D22B,ABCC10,BLM,RIPK3,CDH24,VSX2,RIN3,PRIMA1,VRK1,WARS1,TDRD9,USP10,DNAAF1,TMEM231,FA2H,ANKRD27,F1RKN1_PIG,F1RI37_PIG,MEIS3,BSPH1,GRIN2D,CYTH2,BCAT2,ETFB,CACNG8,LENG9,NLRP7,RNF207,UBE4B,DRAXIN,VPS13D,OSBPL1A,MOCOS,ROR1,TESK2,TOE1,…
GO:0043226	Organelle	642	12189	0.07	1.1e-08	9823.ENSSSCP00000000003,9823.ENSSSCP00000000007,9823.ENSSSCP00000000021,9823.ENSSSCP00000000025,9823.ENSSSCP00000000068,9823.ENSSSCP00000000143,9823.ENSSSCP00000000739,9823.ENSSSCP00000000785,9823.ENSSSCP00000000796,9823.ENSSSCP00000001050,9823.ENSSSCP00000001097,9823.ENSSSCP00000001168,9823.ENSSSCP00000001418,9823.ENSSSCP00000001472,9823.ENSSSCP00000001526,9823.ENSSSCP00000001666,9823.ENSSSCP000…	PARVB,IFT27,GNB3,TULP3,TTLL8,RIPOR2,TCP11,RIN3,DNAAF1,TMEM231,ANKRD27,CYTH2,ROR1,KCNQ3,IQGAP3,KCND3,STRN,HTT,DRD5,LOC100625564,LCP1,PTK2B,ENO4,VHL,DSCAM,LDHC,AP3B1,VCAN,DPYSL3,C2CD3,MYO7A,F1SF13_PIG,DNER,IQCA1,SMO,GLI3,CPLANE1,SMN1,ZACN,CCDC42,SLC18A2,SDCCAG8,EVC2,SH3BP1,ATP1A4,PSD2,RUFY3,CCR6,URI1,CCDC114,MYH14,CLSTN1,PRKCZ,CFAP74,IQGAP2,TTLL5,ITGB1,BBS9,MLPH,SPTBN1,IMPG2,DCLK1,UNC5C,DNAI1,RAB27…
GO:0043229	Intracellular organelle	609	11827	0.06	5.8e-06	9823.ENSSSCP00000000003,9823.ENSSSCP00000000007,9823.ENSSSCP00000000021,9823.ENSSSCP00000000025,9823.ENSSSCP00000000739,9823.ENSSSCP00000000785,9823.ENSSSCP00000000796,9823.ENSSSCP00000001050,9823.ENSSSCP00000001097,9823.ENSSSCP00000001168,9823.ENSSSCP00000001418,9823.ENSSSCP00000001472,9823.ENSSSCP00000001526,9823.ENSSSCP00000001666,9823.ENSSSCP00000001670,9823.ENSSSCP00000001986,9823.ENSSSCP000…	GTSE1,PARVB,CSDC2,GNB3,NCAPD2,TULP3,IQSEC3,TBC1D22A,PANX2,TTLL8,SNRNP48,RIPOR2,CCHCR1,TCP11,TBC1D22B,BLM,RIPK3,RIN3,VRK1,WARS1,TDRD9,USP10,DNAAF1,FA2H,ANKRD27,F1RI37_PIG,CYTH2,BCAT2,ETFB,NLRP7,RNF207,UBE4B,OSBPL1A,MOCOS,TESK2,TOE1,OSTM1,IBTK,SELENOS,HMCN2,DBH,TRAPPC9,TMEM71,ATP6V1C1,IQGAP3,SMCP,THEM5,MAN1A2,CAPZA1,FKBP1A,KIAA1755,RIPOR3,BCAS4,CTCFL,BAIAP2L1,GTF2I,TRAF7,MTHFD2,TTC27,HTT,TMEM131L,R…
GO:0043227	Membrane-bounded organelle	564	11047	0.06	0.00021	9823.ENSSSCP00000000007,9823.ENSSSCP00000000021,9823.ENSSSCP00000000068,9823.ENSSSCP00000000143,9823.ENSSSCP00000000739,9823.ENSSSCP00000000785,9823.ENSSSCP00000000796,9823.ENSSSCP00000001050,9823.ENSSSCP00000001097,9823.ENSSSCP00000001418,9823.ENSSSCP00000001472,9823.ENSSSCP00000001526,9823.ENSSSCP00000001666,9823.ENSSSCP00000001670,9823.ENSSSCP00000001986,9823.ENSSSCP00000002171,9823.ENSSSCP000…	GTSE1,PPARA,PHF21B,PARVB,CSDC2,IFT27,NCAPD2,TULP3,IQSEC3,TTLL8,SNRNP48,RIPOR2,GNL1,CCHCR1,STK19,TCP11,PPARD,BLM,RIPK3,VSX2,RIN3,VRK1,WARS1,TDRD9,USP10,DNAAF1,TMEM231,FA2H,ANKRD27,F1RKN1_PIG,MEIS3,GRIN2D,BCAT2,ETFB,CACNG8,LENG9,UBE4B,OSBPL1A,TESK2,TOE1,ZFP69B,OSTM1,IBTK,SELENOS,PTBP3,HMCN2,DBH,TRAPPC9,TMEM71,ATP6V1C1,ZBTB10,SMCP,THEM5,TBX15,MAN1A2,SYCP1,CAPZA1,KCND3,ZMAT4,STK35,ASXL1,DNTTIP1,RIPOR…
GO:0110165	Cellular anatomical entity	923	19755	0.02	1.1e-08	9823.ENSSSCP00000000003,9823.ENSSSCP00000000007,9823.ENSSSCP00000000015,9823.ENSSSCP00000000021,9823.ENSSSCP00000000025,9823.ENSSSCP00000000068,9823.ENSSSCP00000000143,9823.ENSSSCP00000000727,9823.ENSSSCP00000000739,9823.ENSSSCP00000000777,9823.ENSSSCP00000000785,9823.ENSSSCP00000000796,9823.ENSSSCP00000000980,9823.ENSSSCP00000001022,9823.ENSSSCP00000001043,9823.ENSSSCP00000001050,9823.ENSSSCP000…	GTSE1,PPARA,PHF21B,PARVB,CSDC2,GNB3,NCAPD2,TULP3,IQSEC3,TBC1D22A,PANX2,TTLL8,SNRNP48,RIPOR2,GNL1,CCHCR1,STK19,TCP11,PPARD,TBC1D22B,BLM,RIPK3,VSX2,RIN3,VRK1,WARS1,TDRD9,USP10,DNAAF1,FA2H,ANKRD27,F1RKN1_PIG,F1RI37_PIG,MEIS3,CYTH2,BCAT2,ETFB,LENG9,NLRP7,RNF207,UBE4B,OSBPL1A,MOCOS,TESK2,TOE1,ZFP69B,OSTM1,IBTK,SELENOS,PTBP3,HMCN2,DBH,TRAPPC9,TMEM71,ATP6V1C1,ZBTB10,IQGAP3,SMCP,THEM5,TBX15,MAN1A2,SYCP1,…
GO:0098590	Plasma membrane region	68	880	0.24	0.0023	9823.ENSSSCP00000001168,9823.ENSSSCP00000001828,9823.ENSSSCP00000002923,9823.ENSSSCP00000003391,9823.ENSSSCP00000003530,9823.ENSSSCP00000007233,9823.ENSSSCP00000008452,9823.ENSSSCP00000009305,9823.ENSSSCP00000012884,9823.ENSSSCP00000015796,9823.ENSSSCP00000016474,9823.ENSSSCP00000017272,9823.ENSSSCP00000017553,9823.ENSSSCP00000018212,9823.ENSSSCP00000020211,9823.ENSSSCP00000021214,9823.ENSSSCP000…	RIPOR2,ABCC10,TMEM231,GRIN2D,CACNG8,KCND3,TMEM114,DRD5,GPR143,MYO7A,KIAA1614,DGKD,SMO,ZACN,EVC2,PSD2,UMODL1,EHD2,CLSTN1,ATP12A,GRIN2C,PRKCZ,ITGB1,BBS9,ABCC5,SPTBN1,ABCG5,SPATA13,SLC2A9,GPR143-2,STXBP1,ATP2B1,PLEKHA1,KCNH1,PRKAR2A,UPK3A,OCLN,FCHO2,RHOA,GRIK3,GRM1,ADCY8,LRP2,ITPK1,SLC4A4,KCNJ10,PTPRA,ANO1,LIN7B,SLC12A3,SLC12A6,TRPV1,SVIL,RAB11FIP3,WWC1,ARRB2,ITSN1,EPS8L2,RAB11FIP4,UTRN,AP1S1,PIP5K1…
GO:0015630	Microtubule cytoskeleton	84	1184	0.2	0.0042	9823.ENSSSCP00000000003,9823.ENSSSCP00000001050,9823.ENSSSCP00000001472,9823.ENSSSCP00000005198,9823.ENSSSCP00000006151,9823.ENSSSCP00000008346,9823.ENSSSCP00000009271,9823.ENSSSCP00000010342,9823.ENSSSCP00000015754,9823.ENSSSCP00000017055,9823.ENSSSCP00000017553,9823.ENSSSCP00000018153,9823.ENSSSCP00000018242,9823.ENSSSCP00000018518,9823.ENSSSCP00000018848,9823.ENSSSCP00000019244,9823.ENSSSCP000…	GTSE1,TTLL8,CCHCR1,SELENOS,DBH,IL4R,HTT,KIF13B,C2CD3,ORC2,SMO,TBCD,HID1,TOP2A,TAOK1,MPHOSPH9,SLC18A2,SDCCAG8,EHD2,CCNB1,PLK1,CEP95,CEP70,PRKCZ,TTLL5,TBL1X,BBS9,SORBS1,SPAG9,UVRAG,BCL2L1,DNAI1,LOC100624648,NEK6,SPTAN1,ACTR1A,IFT88,CROCC2,MAP4,MAD1L1,RAPGEF6,TGIF2,CLUAP1,TTLL10,PRKAR2A,DNAH17,SEPTIN11,SKI,NUAK1,DNAH7,ATXN7L1,CCDC57,ARMC9,KIF3B,ERC1,NR3C1,JAKMIP1,A0A287AYW1_PIG,CFAP100,SPECC1,KIF14,…
GO:0043232	Intracellular non-membrane-bounded organelle	230	4043	0.11	0.0046	9823.ENSSSCP00000000003,9823.ENSSSCP00000000025,9823.ENSSSCP00000000739,9823.ENSSSCP00000000785,9823.ENSSSCP00000001050,9823.ENSSSCP00000001168,9823.ENSSSCP00000001472,9823.ENSSSCP00000001670,9823.ENSSSCP00000001986,9823.ENSSSCP00000002713,9823.ENSSSCP00000002764,9823.ENSSSCP00000002882,9823.ENSSSCP00000002888,9823.ENSSSCP00000003545,9823.ENSSSCP00000004233,9823.ENSSSCP00000005198,9823.ENSSSCP000…	GTSE1,PARVB,NCAPD2,TULP3,TTLL8,RIPOR2,CCHCR1,PPARD,BLM,VRK1,TDRD9,USP10,DNAAF1,LENG9,TOE1,SELENOS,DBH,ZBTB10,CAPZA1,DNTTIP1,BAIAP2L1,IL4R,MSH2,HTT,RPS3A,WDFY3,LCP1,MYO16,PTK2B,KIF13B,MYO18B,TCF7L2,COG7,LIMD1,VHL,OSBP,DPYSL3,NUP98,PHOX2A,C2CD3,MYO7A,CDCA7L,F1SF13_PIG,HAT1,ORC2,IQCA1,NOM1,SMO,GLI3,RAI14,WDR70,SMN1,LARP1,NARF,TBCD,SRP68,EVPL,HID1,TOP2A,EME1,RNF135,TAOK1,CCDC42,MPHOSPH9,SLC18A2,WT1,S…
GO:0032991	Protein-containing complex	288	5280	0.09	0.0061	9823.ENSSSCP00000000727,9823.ENSSSCP00000000739,9823.ENSSSCP00000001097,9823.ENSSSCP00000001521,9823.ENSSSCP00000001986,9823.ENSSSCP00000002171,9823.ENSSSCP00000002227,9823.ENSSSCP00000002723,9823.ENSSSCP00000002882,9823.ENSSSCP00000002923,9823.ENSSSCP00000003077,9823.ENSSSCP00000003210,9823.ENSSSCP00000003391,9823.ENSSSCP00000003505,9823.ENSSSCP00000003530,9823.ENSSSCP00000003545,9823.ENSSSCP000…	GNB3,NCAPD2,SNRNP48,C2,BLM,RIPK3,CDH24,WARS1,USP10,TMEM231,TDRD12,F1RI37_PIG,GRIN2D,ETFB,CACNG8,LENG9,UBE4B,ROR1,OSTM1,SELENOS,COL5A1,TRAPPC9,KCNQ3,ATP6V1C1,CAPZA1,KCND3,ASXL1,DNTTIP1,BCAS4,IL4R,TRAF7,MSH2,STRN,HTT,RPS3A,SEC24B,WDFY3,MYO16,ROR2,GFRA2,KIF13B,FBXO21,MYO18B,LOXL4,TCF7L2,ENO4,COG7,LIMD1,COL7A1,VHL,CTNND1,AP3B1,ETF1,RNF14,DPYSL3,NUP98,PAAF1,MYO7A,CACNA1E,HAT1,CWC22,ORC2,FBXO36,CAB39,U…
GO:0030054	Cell junction	100	1510	0.17	0.0072	9823.ENSSSCP00000000025,9823.ENSSSCP00000001043,9823.ENSSSCP00000002227,9823.ENSSSCP00000002667,9823.ENSSSCP00000003391,9823.ENSSSCP00000003394,9823.ENSSSCP00000003530,9823.ENSSSCP00000004123,9823.ENSSSCP00000005337,9823.ENSSSCP00000006106,9823.ENSSSCP00000006464,9823.ENSSSCP00000006900,9823.ENSSSCP00000007233,9823.ENSSSCP00000009065,9823.ENSSSCP00000009271,9823.ENSSSCP00000009305,9823.ENSSSCP000…	PARVB,PANX2,CDH24,PRIMA1,GRIN2D,CYTH2,CACNG8,ROR1,CORO2B,HMCN2,ATP6V1C1,IQGAP3,KCND3,STRN,HTT,DRD5,SPARCL1,LCP1,ROR2,PTK2B,LIMD1,VHL,OSBP,CTNND1,AP3B1,SYT9,MYO7A,CACNA1E,TBCD,ZACN,SRP68,SLC18A2,SDCCAG8,SH3BP1,PSD2,CLSTN1,GRIN2C,PRKCZ,ITGB1,JAM2,SORBS1,SPTBN1,DCLK1,AFDN,PTPRN2,CACNB3,BCL2L1,DST,TP53BP2,AFAP1,EEF2K,SPTAN1,PRKCB,CYTH3,STXBP1,AOC1,ATP2B1,PTPRK,NTRK2,TSPAN33,KCNH1,ARHGAP26,DGKI,SEPTIN…
GO:0043005	Neuron projection	70	967	0.21	0.0078	9823.ENSSSCP00000000727,9823.ENSSSCP00000001168,9823.ENSSSCP00000002652,9823.ENSSSCP00000003079,9823.ENSSSCP00000003394,9823.ENSSSCP00000004123,9823.ENSSSCP00000006363,9823.ENSSSCP00000007233,9823.ENSSSCP00000009065,9823.ENSSSCP00000009271,9823.ENSSSCP00000010320,9823.ENSSSCP00000012852,9823.ENSSSCP00000014994,9823.ENSSSCP00000015031,9823.ENSSSCP00000015343,9823.ENSSSCP00000015796,9823.ENSSSCP000…	GNB3,RIPOR2,RIN3,ANKRD27,CYTH2,ROR1,KCNQ3,KCND3,STRN,HTT,PTK2B,DSCAM,AP3B1,VCAN,DPYSL3,MYO7A,F1SF13_PIG,DNER,SMO,SMN1,ZACN,SLC18A2,SDCCAG8,ATP1A4,PSD2,RUFY3,URI1,PRKCZ,ITGB1,MLPH,SPTBN1,DCLK1,UNC5C,RAB27B,TGFB2,EEF2K,MARK3,PRKCB,STXBP1,PRPH2,MAP4,NTRK2,KCNH1,ATP8A2,SEPTIN11,BCR,KIF3B,PVALB,CPNE5,RHOA,GRM1,BIN1,ADCY8,LRP2,MYO3B,IGSF9B,SLC12A6,PALLD,TRPV1,AGO2,DIP2B,NTF4,NTF3,EPS8L2,TENM2,ARHGAP44,…
GO:0030425	Dendrite	34	364	0.32	0.0079	9823.ENSSSCP00000000727,9823.ENSSSCP00000002652,9823.ENSSSCP00000007233,9823.ENSSSCP00000009065,9823.ENSSSCP00000009271,9823.ENSSSCP00000010320,9823.ENSSSCP00000012852,9823.ENSSSCP00000016571,9823.ENSSSCP00000017222,9823.ENSSSCP00000017553,9823.ENSSSCP00000021214,9823.ENSSSCP00000021303,9823.ENSSSCP00000022868,9823.ENSSSCP00000030775,9823.ENSSSCP00000031781,9823.ENSSSCP00000032968,9823.ENSSSCP000…	GNB3,RIN3,KCND3,STRN,HTT,PTK2B,DSCAM,F1SF13_PIG,DNER,SMO,PSD2,RUFY3,URI1,ITGB1,MLPH,UNC5C,EEF2K,MARK3,NTRK2,KCNH1,SEPTIN11,BCR,KIF3B,RHOA,GRM1,ADCY8,LRP2,TRPV1,AGO2,DIP2B,NTF4,NTF3,ARHGAP44,GIPC1
GO:0036477	Somatodendritic compartment	41	491	0.27	0.0141	9823.ENSSSCP00000000727,9823.ENSSSCP00000002652,9823.ENSSSCP00000007233,9823.ENSSSCP00000009065,9823.ENSSSCP00000009271,9823.ENSSSCP00000010320,9823.ENSSSCP00000012852,9823.ENSSSCP00000016478,9823.ENSSSCP00000016571,9823.ENSSSCP00000017222,9823.ENSSSCP00000017553,9823.ENSSSCP00000017979,9823.ENSSSCP00000021214,9823.ENSSSCP00000021303,9823.ENSSSCP00000022868,9823.ENSSSCP00000027683,9823.ENSSSCP000…	GNB3,RIN3,KCND3,STRN,HTT,PTK2B,DSCAM,CACNA1E,F1SF13_PIG,DNER,SMO,SMN1,PSD2,RUFY3,URI1,PRKCZ,ITGB1,MLPH,UNC5C,TGFB2,EEF2K,MARK3,NTRK2,KCNH1,SEPTIN11,BCR,KIF3B,CPNE5,RHOA,GRM1,ADCY8,LRP2,TRPV1,AGO2,DIP2B,NTF4,NTF3,FBXO31,PDE1C,ARHGAP44,GIPC1
GO:0005769	Early endosome	28	291	0.34	0.0176	9823.ENSSSCP00000002652,9823.ENSSSCP00000002882,9823.ENSSSCP00000003079,9823.ENSSSCP00000006106,9823.ENSSSCP00000009271,9823.ENSSSCP00000017222,9823.ENSSSCP00000017516,9823.ENSSSCP00000022001,9823.ENSSSCP00000032723,9823.ENSSSCP00000037768,9823.ENSSSCP00000039695,9823.ENSSSCP00000041421,9823.ENSSSCP00000041669,9823.ENSSSCP00000044300,9823.ENSSSCP00000047586,9823.ENSSSCP00000048130,9823.ENSSSCP000…	RIN3,USP10,ANKRD27,HMCN2,HTT,DNER,WDR91,EHD2,UVRAG,STX8,NTRK2,APBB2,KCNH1,BOK,VPS8,WDR81,SORCS2,TOM1,ANKFY1,LITAF,WDFY2,HGS,ATP9A,SNX27,VPS16,RASGEF1B,ZFYVE28,WDFY4
GO:0005815	Microtubule organizing center	54	720	0.23	0.0176	9823.ENSSSCP00000001472,9823.ENSSSCP00000006151,9823.ENSSSCP00000008346,9823.ENSSSCP00000009271,9823.ENSSSCP00000015754,9823.ENSSSCP00000017055,9823.ENSSSCP00000017553,9823.ENSSSCP00000018153,9823.ENSSSCP00000018518,9823.ENSSSCP00000019244,9823.ENSSSCP00000019413,9823.ENSSSCP00000019749,9823.ENSSSCP00000023163,9823.ENSSSCP00000023889,9823.ENSSSCP00000027514,9823.ENSSSCP00000027571,9823.ENSSSCP000…	CCHCR1,DBH,IL4R,HTT,C2CD3,ORC2,SMO,TBCD,TOP2A,MPHOSPH9,SLC18A2,SDCCAG8,CCNB1,PLK1,CEP95,CEP70,PRKCZ,TTLL5,BBS9,SORBS1,SPAG9,UVRAG,BCL2L1,DNAI1,NEK6,ACTR1A,IFT88,CROCC2,RAPGEF6,TGIF2,CLUAP1,PRKAR2A,SKI,CCDC57,ARMC9,KIF3B,ERC1,NR3C1,A0A287AYW1_PIG,CFAP100,SPECC1,CEP112,CEP162,DCDC2C,AXIN2,RAB11FIP3,PSMA1,MECP2,FANK1,BICD1,DAAM2,CSNK1D,ARL3,AK5
GO:0005929	Cilium	48	616	0.24	0.0176	9823.ENSSSCP00000000143,9823.ENSSSCP00000000785,9823.ENSSSCP00000001050,9823.ENSSSCP00000001666,9823.ENSSSCP00000002888,9823.ENSSSCP00000002923,9823.ENSSSCP00000009305,9823.ENSSSCP00000011362,9823.ENSSSCP00000012326,9823.ENSSSCP00000014199,9823.ENSSSCP00000015031,9823.ENSSSCP00000015754,9823.ENSSSCP00000015796,9823.ENSSSCP00000017293,9823.ENSSSCP00000017553,9823.ENSSSCP00000017756,9823.ENSSSCP000…	IFT27,TULP3,TTLL8,TCP11,DNAAF1,TMEM231,DRD5,ENO4,VHL,LDHC,VCAN,C2CD3,MYO7A,IQCA1,SMO,GLI3,CPLANE1,CCDC42,SDCCAG8,EVC2,ATP1A4,CCR6,CCDC114,CFAP74,TTLL5,BBS9,DNAI1,IFT88,PRPH2,CROCC2,CLUAP1,TTLL10,PRKAR2A,DNAH17,ATP8A2,DNAH7,ARMC9,KIF3B,ERC1,CFAP100,KCNJ10,CEP162,DCDC2C,FANK1,DAAM2,SEPTIN9,CSNK1D,ARL3
GO:0070161	Anchoring junction	56	767	0.22	0.0231	9823.ENSSSCP00000000025,9823.ENSSSCP00000001043,9823.ENSSSCP00000002227,9823.ENSSSCP00000002667,9823.ENSSSCP00000003391,9823.ENSSSCP00000003394,9823.ENSSSCP00000005337,9823.ENSSSCP00000006464,9823.ENSSSCP00000006900,9823.ENSSSCP00000009065,9823.ENSSSCP00000010045,9823.ENSSSCP00000010242,9823.ENSSSCP00000010320,9823.ENSSSCP00000012061,9823.ENSSSCP00000014004,9823.ENSSSCP00000015796,9823.ENSSSCP000…	PARVB,PANX2,CDH24,PRIMA1,GRIN2D,CYTH2,CORO2B,ATP6V1C1,IQGAP3,STRN,LCP1,ROR2,PTK2B,LIMD1,CTNND1,MYO7A,TBCD,ZACN,SRP68,SDCCAG8,SH3BP1,GRIN2C,PRKCZ,ITGB1,JAM2,SORBS1,AFDN,PTPRN2,BCL2L1,DST,AFAP1,CYTH3,AOC1,ATP2B1,PTPRK,TSPAN33,KCNH1,ARHGAP26,SEPTIN11,BCR,MAGI3,OCLN,RHOA,GRIK3,PTPRA,LIN7B,USP54,PHACTR1,BCAR3,PALLD,FRMD4A,SVIL,ITSN1,UTRN,RIMS2,AFAP1L1
GO:0043231	Intracellular membrane-bounded organelle	522	10565	0.05	0.0233	9823.ENSSSCP00000000007,9823.ENSSSCP00000000021,9823.ENSSSCP00000000739,9823.ENSSSCP00000000785,9823.ENSSSCP00000000796,9823.ENSSSCP00000001097,9823.ENSSSCP00000001418,9823.ENSSSCP00000001472,9823.ENSSSCP00000001526,9823.ENSSSCP00000001666,9823.ENSSSCP00000001670,9823.ENSSSCP00000001986,9823.ENSSSCP00000002171,9823.ENSSSCP00000002561,9823.ENSSSCP00000002652,9823.ENSSSCP00000002713,9823.ENSSSCP000…	PPARA,PHF21B,NCAPD2,TULP3,IQSEC3,SNRNP48,GNL1,CCHCR1,STK19,TCP11,PPARD,BLM,RIPK3,VSX2,RIN3,VRK1,WARS1,TDRD9,USP10,DNAAF1,FA2H,ANKRD27,F1RKN1_PIG,MEIS3,BCAT2,ETFB,LENG9,UBE4B,OSBPL1A,TESK2,TOE1,ZFP69B,OSTM1,IBTK,SELENOS,PTBP3,HMCN2,DBH,TRAPPC9,TMEM71,ATP6V1C1,ZBTB10,SMCP,THEM5,TBX15,MAN1A2,ZMAT4,STK35,ASXL1,DNTTIP1,CTCFL,BAIAP2L1,GTF2I,IL4R,TRAF7,MTHFD2,MSH2,HTT,RPS3A,SEC24B,WDFY3,LOC100625564,DCT…
GO:0033162	Melanosome membrane	5	13	0.94	0.043	9823.ENSSSCP00000010135,9823.ENSSSCP00000012884,9823.ENSSSCP00000028210,9823.ENSSSCP00000033254,9823.ENSSSCP00000037012	DCT,GPR143,TYR,RAB7A,GPR143-2
GO:0031252	Cell leading edge	27	303	0.3	0.0488	9823.ENSSSCP00000000025,9823.ENSSSCP00000001168,9823.ENSSSCP00000007958,9823.ENSSSCP00000010045,9823.ENSSSCP00000010320,9823.ENSSSCP00000015343,9823.ENSSSCP00000016571,9823.ENSSSCP00000020316,9823.ENSSSCP00000021214,9823.ENSSSCP00000028043,9823.ENSSSCP00000030775,9823.ENSSSCP00000031872,9823.ENSSSCP00000032968,9823.ENSSSCP00000034812,9823.ENSSSCP00000036985,9823.ENSSSCP00000038870,9823.ENSSSCP000…	PARVB,RIPOR2,RIPOR3,LCP1,PTK2B,DPYSL3,F1SF13_PIG,SH3BP1,PSD2,IQGAP2,ITGB1,SPTBN1,UNC5C,SPATA13,CYTH3,PTPRK,PLEKHA1,RHOA,ABL1,PALLD,TRPV1,WWC1,LDB2,EPS8L2,ABLIM3,PIP5K1A,ARHGAP44
