# Supplementary material for: Changes in DNA Methylation and mRNA Expression in Lung Tissue after Long-Term Supplementation with an Increased Dose of Cholecalciferol
Source: Int J Mol Sci. 2023 Dec 29;25(1):464. doi: 10.3390/ijms25010464 (PMC10778667; doi:10.3390/ijms25010464)
Supplement: Supplementary file 1 [file ijms-25-00464-s001.zip › Supplementary Material Table S6.xlsx]

## Sheet: RRBS hypomethylated GO
Biological Process
#term ID	term description	observed gene count	background gene count	strength	false discovery rate	matching proteins in your network (IDs)	matching proteins in your network (labels)
GO:0000902	Cell morphogenesis	29	581	0.41	0.0213	9823.ENSSSCP00000000025,9823.ENSSSCP00000001168,9823.ENSSSCP00000002227,9823.ENSSSCP00000003079,9823.ENSSSCP00000007717,9823.ENSSSCP00000007993,9823.ENSSSCP00000009748,9823.ENSSSCP00000010189,9823.ENSSSCP00000012852,9823.ENSSSCP00000014994,9823.ENSSSCP00000015796,9823.ENSSSCP00000016571,9823.ENSSSCP00000017201,9823.ENSSSCP00000017979,9823.ENSSSCP00000018024,9823.ENSSSCP00000018153,9823.ENSSSCP000…	PARVB,RIPOR2,CDH24,ANKRD27,ASXL1,BMP7,SEC24B,MYO16,DSCAM,AP3B1,MYO7A,F1SF13_PIG,DOCK10,SMN1,SLIT3,TBCD,TAOK1,ITGB1,RERE,DCLK1,UNC5C,TGFB2,STXBP1,GAS7,ST14,SEMA5B,PHACTR1,NTF3,RADIL
GO:0007275	Multicellular organism development	97	3204	0.19	0.0213	9823.ENSSSCP00000001168,9823.ENSSSCP00000001670,9823.ENSSSCP00000002171,9823.ENSSSCP00000002888,9823.ENSSSCP00000002923,9823.ENSSSCP00000002933,9823.ENSSSCP00000003079,9823.ENSSSCP00000003372,9823.ENSSSCP00000006161,9823.ENSSSCP00000007171,9823.ENSSSCP00000007177,9823.ENSSSCP00000007717,9823.ENSSSCP00000007993,9823.ENSSSCP00000008997,9823.ENSSSCP00000009748,9823.ENSSSCP00000009930,9823.ENSSSCP000…	RIPOR2,PPARD,RIPK3,DNAAF1,TMEM231,FA2H,ANKRD27,MEIS3,COL5A1,TBX15,MAN1A2,ASXL1,BMP7,MSH2,SEC24B,LNX2,DCT,MYO16,MYO18B,TCF7L2,DSCAM,MYRF,AP3B1,VCAN,PHOX2A,MYO7A,F1SF13_PIG,DOCK10,SMN1,SLIT3,TBCD,TOP2A,HOXB3,TAOK1,SLC18A2,WT1,SDCCAG8,CIAPIN1,POFUT1,UPF2,ITGB1,BLK,RERE,DCLK1,ARNT2,UNC5C,BCL2L1,ZBTB16,TGFB2,PRKX,RARA,TRIM10,LRP12,PAXIP1,STXBP1,FGF1,IFT88,DOCK1,PRPH2,GSDME,CLUAP1,HS3ST4,BCR,GAS7,IGF2B…
GO:0007399	Nervous system development	57	1516	0.29	0.0213	9823.ENSSSCP00000001168,9823.ENSSSCP00000001670,9823.ENSSSCP00000002933,9823.ENSSSCP00000003079,9823.ENSSSCP00000003372,9823.ENSSSCP00000007993,9823.ENSSSCP00000009748,9823.ENSSSCP00000009930,9823.ENSSSCP00000010135,9823.ENSSSCP00000010189,9823.ENSSSCP00000012852,9823.ENSSSCP00000013910,9823.ENSSSCP00000015031,9823.ENSSSCP00000015731,9823.ENSSSCP00000015796,9823.ENSSSCP00000016571,9823.ENSSSCP000…	RIPOR2,PPARD,FA2H,ANKRD27,MEIS3,BMP7,SEC24B,LNX2,DCT,MYO16,DSCAM,MYRF,VCAN,PHOX2A,MYO7A,F1SF13_PIG,DOCK10,SMN1,SLIT3,TBCD,HOXB3,TAOK1,SDCCAG8,POFUT1,ITGB1,BLK,RERE,DCLK1,ARNT2,UNC5C,ZBTB16,TGFB2,RARA,LRP12,STXBP1,IFT88,PRPH2,GSDME,CLUAP1,BCR,GAS7,IGF2BP3,ST14,GFRA1,SEMA5B,IGSF9B,ZSWIM5,PHACTR1,LDB2,NTF3,CMTM8,DAAM2,RBFOX1,DSCAML1,TENM2,SDK1,ARL3
GO:0009653	Anatomical structure morphogenesis	62	1792	0.25	0.0213	9823.ENSSSCP00000000025,9823.ENSSSCP00000001168,9823.ENSSSCP00000002227,9823.ENSSSCP00000002888,9823.ENSSSCP00000002923,9823.ENSSSCP00000003079,9823.ENSSSCP00000003372,9823.ENSSSCP00000006161,9823.ENSSSCP00000007171,9823.ENSSSCP00000007717,9823.ENSSSCP00000007993,9823.ENSSSCP00000009748,9823.ENSSSCP00000010189,9823.ENSSSCP00000010627,9823.ENSSSCP00000012852,9823.ENSSSCP00000014994,9823.ENSSSCP000…	PARVB,RIPOR2,CDH24,DNAAF1,TMEM231,ANKRD27,MEIS3,COL5A1,TBX15,ASXL1,BMP7,SEC24B,MYO16,MYO18B,DSCAM,AP3B1,PHOX2A,MYO7A,F1SF13_PIG,DOCK10,SMN1,SLIT3,TBCD,HOXB3,TAOK1,WT1,SDCCAG8,POFUT1,ITGB1,RERE,DCLK1,UNC5C,BCL2L1,ZBTB16,TGFB2,PRKX,RARA,PAXIP1,STXBP1,FGF1,DOCK1,CLUAP1,BCR,GAS7,ST14,CSGALNACT1,MMP15,SEMA5B,MICAL2-2,PHACTR1,LMBR1,NTF3,BTRC,FRAS1,PLXDC1,MYOCD,WWOX,DSCAML1,EMC10,CSRP2,SDK1,RADIL
GO:0016043	Cellular component organization	133	4719	0.16	0.0213	9823.ENSSSCP00000000025,9823.ENSSSCP00000000143,9823.ENSSSCP00000000727,9823.ENSSSCP00000000739,9823.ENSSSCP00000000796,9823.ENSSSCP00000001168,9823.ENSSSCP00000002171,9823.ENSSSCP00000002227,9823.ENSSSCP00000002764,9823.ENSSSCP00000002888,9823.ENSSSCP00000002923,9823.ENSSSCP00000002933,9823.ENSSSCP00000003077,9823.ENSSSCP00000003079,9823.ENSSSCP00000006161,9823.ENSSSCP00000006900,9823.ENSSSCP000…	PARVB,IFT27,GNB3,NCAPD2,IQSEC3,RIPOR2,RIPK3,CDH24,TDRD9,DNAAF1,TMEM231,FA2H,TDRD12,ANKRD27,COL5A1,IQGAP3,KCND3,BMP7,TMEM114,MSH2,SEC24B,SPARCL1,MYO16,MYO18B,TCF7L2,ENO4,LIMD1,DSCAM,F1RY71_PIG,MYRF,CTNND1,AP3B1,ETF1,DPYSL3,MYO7A,F1SF13_PIG,DOCK10,SMN1,SLIT3,TBCD,TOP2A,TAOK1,WT1,SDCCAG8,CIAPIN1,RPTOR,EHD2,COG3,PLK1,TAF1,DOT1L,MTA3,CEP70,IQGAP2,TTLL5,ITGB1,BLK,BBS9,RERE,DCLK1,PEX14,UVRAG,UNC5C,CACNB…
GO:0030029	Actin filament-based process	26	517	0.41	0.0213	9823.ENSSSCP00000000025,9823.ENSSSCP00000000796,9823.ENSSSCP00000007233,9823.ENSSSCP00000008452,9823.ENSSSCP00000010189,9823.ENSSSCP00000010627,9823.ENSSSCP00000015343,9823.ENSSSCP00000015796,9823.ENSSSCP00000016571,9823.ENSSSCP00000022001,9823.ENSSSCP00000028043,9823.ENSSSCP00000030775,9823.ENSSSCP00000036314,9823.ENSSSCP00000036317,9823.ENSSSCP00000039118,9823.ENSSSCP00000039770,9823.ENSSSCP000…	PARVB,IQSEC3,KCND3,TMEM114,MYO16,MYO18B,DPYSL3,MYO7A,F1SF13_PIG,EHD2,IQGAP2,ITGB1,ARPC4,ARHGAP25,LOC100513346,NUP155,ARHGAP26,BCR,GAS7,SPECC1,MICAL2-2,PHACTR1,SETD3,DAAM2,CSRP2,FMNL2
GO:0032502	Developmental process	120	4279	0.16	0.0213	9823.ENSSSCP00000000025,9823.ENSSSCP00000001168,9823.ENSSSCP00000001472,9823.ENSSSCP00000001670,9823.ENSSSCP00000001689,9823.ENSSSCP00000002171,9823.ENSSSCP00000002227,9823.ENSSSCP00000002764,9823.ENSSSCP00000002888,9823.ENSSSCP00000002923,9823.ENSSSCP00000002933,9823.ENSSSCP00000003077,9823.ENSSSCP00000003079,9823.ENSSSCP00000003372,9823.ENSSSCP00000006161,9823.ENSSSCP00000006900,9823.ENSSSCP000…	PARVB,RIPOR2,CCHCR1,PPARD,SLC26A8,RIPK3,CDH24,TDRD9,DNAAF1,TMEM231,FA2H,TDRD12,ANKRD27,MEIS3,COL5A1,IQGAP3,TBX15,MAN1A2,SLC24A3,ASXL1,BMP7,MSH2,TTC27,RPS3A,SEC24B,SPARCL1,LNX2,DCT,MYO16,MYO18B,TCF7L2,LIMD1,DSCAM,MYRF,AP3B1,VCAN,PHOX2A,MYO7A,F1SF13_PIG,DOCK10,NOM1,RAI14,SMN1,SLIT3,TBCD,TOP2A,HOXB3,TAOK1,SLC18A2,WT1,SDCCAG8,CIAPIN1,BTBD16,POFUT1,UPF2,TTLL5,ITGB1,BLK,RERE,DCLK1,ARNT2,AFDN,UNC5C,BCL2…
GO:0048731	System development	90	2889	0.21	0.0213	9823.ENSSSCP00000001168,9823.ENSSSCP00000001670,9823.ENSSSCP00000002171,9823.ENSSSCP00000002888,9823.ENSSSCP00000002923,9823.ENSSSCP00000002933,9823.ENSSSCP00000003079,9823.ENSSSCP00000003372,9823.ENSSSCP00000006161,9823.ENSSSCP00000007171,9823.ENSSSCP00000007177,9823.ENSSSCP00000007717,9823.ENSSSCP00000007993,9823.ENSSSCP00000008997,9823.ENSSSCP00000009748,9823.ENSSSCP00000009930,9823.ENSSSCP000…	RIPOR2,PPARD,RIPK3,DNAAF1,TMEM231,FA2H,ANKRD27,MEIS3,COL5A1,TBX15,MAN1A2,ASXL1,BMP7,MSH2,SEC24B,LNX2,DCT,MYO16,MYO18B,TCF7L2,DSCAM,MYRF,AP3B1,VCAN,PHOX2A,MYO7A,F1SF13_PIG,DOCK10,SMN1,SLIT3,TBCD,TOP2A,HOXB3,TAOK1,WT1,SDCCAG8,CIAPIN1,POFUT1,UPF2,ITGB1,BLK,RERE,DCLK1,ARNT2,UNC5C,BCL2L1,ZBTB16,TGFB2,PRKX,RARA,TRIM10,LRP12,PAXIP1,STXBP1,FGF1,IFT88,DOCK1,PRPH2,GSDME,CLUAP1,BCR,GAS7,IGF2BP3,ST14,CSGALNA…
GO:0048856	Anatomical structure development	113	3900	0.18	0.0213	9823.ENSSSCP00000000025,9823.ENSSSCP00000001168,9823.ENSSSCP00000001670,9823.ENSSSCP00000001689,9823.ENSSSCP00000002171,9823.ENSSSCP00000002227,9823.ENSSSCP00000002888,9823.ENSSSCP00000002923,9823.ENSSSCP00000002933,9823.ENSSSCP00000003079,9823.ENSSSCP00000003372,9823.ENSSSCP00000006161,9823.ENSSSCP00000006900,9823.ENSSSCP00000007171,9823.ENSSSCP00000007177,9823.ENSSSCP00000007563,9823.ENSSSCP000…	PARVB,RIPOR2,PPARD,SLC26A8,RIPK3,CDH24,DNAAF1,TMEM231,FA2H,ANKRD27,MEIS3,COL5A1,IQGAP3,TBX15,MAN1A2,SLC24A3,ASXL1,BMP7,MSH2,SEC24B,SPARCL1,LNX2,DCT,MYO16,MYO18B,TCF7L2,LIMD1,DSCAM,MYRF,AP3B1,VCAN,PHOX2A,MYO7A,F1SF13_PIG,DOCK10,NOM1,SMN1,SLIT3,TBCD,TOP2A,HOXB3,TAOK1,SLC18A2,WT1,SDCCAG8,CIAPIN1,BTBD16,POFUT1,UPF2,TTLL5,ITGB1,BLK,RERE,DCLK1,ARNT2,AFDN,UNC5C,BCL2L1,ZBTB16,TGFB2,PRKX,RARA,TRIM10,LRP12…
GO:0050793	Regulation of developmental process	63	1850	0.25	0.0213	9823.ENSSSCP00000000025,9823.ENSSSCP00000000727,9823.ENSSSCP00000001168,9823.ENSSSCP00000001666,9823.ENSSSCP00000001670,9823.ENSSSCP00000002723,9823.ENSSSCP00000003079,9823.ENSSSCP00000006161,9823.ENSSSCP00000006900,9823.ENSSSCP00000007717,9823.ENSSSCP00000007993,9823.ENSSSCP00000008997,9823.ENSSSCP00000009610,9823.ENSSSCP00000009748,9823.ENSSSCP00000010135,9823.ENSSSCP00000011333,9823.ENSSSCP000…	PARVB,GNB3,RIPOR2,TCP11,PPARD,WARS1,ANKRD27,COL5A1,IQGAP3,ASXL1,BMP7,MSH2,TMEM131L,SEC24B,DCT,TCF7L2,LIMD1,DSCAM,MYRF,AP3B1,F1SF13_PIG,HOXB3,WT1,RUFY3,EHD2,CLSTN1,ITGB1,UNC5C,BCL2L1,MAP3K5,ZBTB16,TGFB2,PRKX,RARA,SASH1,PDE3B,PAXIP1,PRKCB,FGF1,BCR,BIN1,SYNE3,WWC2,SEMA5B,SETD3,TXLNG,AGO2,WWC1,WDFY2,ARRB2,HGS,SMOC1,NSUN2,NTF3,DAAM2,MYOCD,RBFOX1,STAT2,GRHL1,EMC10,REST,SDK1,FMNL2
GO:0071840	Cellular component organization or biogenesis	136	4933	0.15	0.0213	9823.ENSSSCP00000000025,9823.ENSSSCP00000000143,9823.ENSSSCP00000000727,9823.ENSSSCP00000000739,9823.ENSSSCP00000000796,9823.ENSSSCP00000001168,9823.ENSSSCP00000002171,9823.ENSSSCP00000002227,9823.ENSSSCP00000002764,9823.ENSSSCP00000002888,9823.ENSSSCP00000002923,9823.ENSSSCP00000002933,9823.ENSSSCP00000003077,9823.ENSSSCP00000003079,9823.ENSSSCP00000006161,9823.ENSSSCP00000006900,9823.ENSSSCP000…	PARVB,IFT27,GNB3,NCAPD2,IQSEC3,RIPOR2,RIPK3,CDH24,TDRD9,DNAAF1,TMEM231,FA2H,TDRD12,ANKRD27,COL5A1,IQGAP3,KCND3,BMP7,TMEM114,MSH2,SEC24B,SPARCL1,MYO16,MYO18B,TCF7L2,ENO4,LIMD1,DSCAM,F1RY71_PIG,MYRF,CTNND1,AP3B1,ETF1,DPYSL3,MYO7A,F1SF13_PIG,DOCK10,NOM1,SMN1,SLIT3,TBCD,TOP2A,TAOK1,WT1,SDCCAG8,CIAPIN1,RPTOR,EHD2,COG3,PLK1,TAF1,DOT1L,MTA3,CEP70,IQGAP2,TTLL5,ITGB1,BLK,BBS9,RERE,DCLK1,PEX14,UVRAG,UNC5C,…
GO:0120036	Plasma membrane bounded cell projection organization	38	921	0.33	0.0213	9823.ENSSSCP00000000025,9823.ENSSSCP00000000143,9823.ENSSSCP00000001168,9823.ENSSSCP00000002888,9823.ENSSSCP00000002923,9823.ENSSSCP00000003079,9823.ENSSSCP00000007993,9823.ENSSSCP00000009748,9823.ENSSSCP00000010189,9823.ENSSSCP00000011362,9823.ENSSSCP00000012852,9823.ENSSSCP00000015796,9823.ENSSSCP00000016571,9823.ENSSSCP00000017201,9823.ENSSSCP00000017979,9823.ENSSSCP00000018024,9823.ENSSSCP000…	PARVB,IFT27,RIPOR2,DNAAF1,TMEM231,ANKRD27,BMP7,SEC24B,MYO16,ENO4,DSCAM,MYO7A,F1SF13_PIG,DOCK10,SMN1,SLIT3,TAOK1,EHD2,CEP70,TTLL5,ITGB1,BLK,BBS9,RERE,DCLK1,UNC5C,LRP12,STXBP1,IFT88,CLUAP1,DNAH7,GAS7,KIF3B,SEMA5B,PHACTR1,NTF3,VAV2,ARL3
GO:0048468	Cell development	49	1358	0.27	0.0263	9823.ENSSSCP00000000025,9823.ENSSSCP00000001168,9823.ENSSSCP00000001689,9823.ENSSSCP00000002933,9823.ENSSSCP00000003079,9823.ENSSSCP00000007717,9823.ENSSSCP00000007993,9823.ENSSSCP00000008997,9823.ENSSSCP00000009748,9823.ENSSSCP00000010135,9823.ENSSSCP00000010189,9823.ENSSSCP00000010627,9823.ENSSSCP00000012061,9823.ENSSSCP00000012852,9823.ENSSSCP00000013910,9823.ENSSSCP00000015796,9823.ENSSSCP000…	PARVB,RIPOR2,SLC26A8,FA2H,ANKRD27,ASXL1,BMP7,MSH2,SEC24B,DCT,MYO16,MYO18B,LIMD1,DSCAM,MYRF,MYO7A,F1SF13_PIG,DOCK10,SMN1,SLIT3,TBCD,TAOK1,WT1,BTBD16,TTLL5,ITGB1,BLK,RERE,DCLK1,UNC5C,BCL2L1,ZBTB16,TGFB2,RARA,LRP12,STXBP1,IFT88,PRPH2,GAS7,ST14,BIN1,SEMA5B,PHACTR1,NSUN2,NTF3,TENM2,CSRP2,RADIL,ARL3
GO:0048513	Animal organ development	74	2399	0.2	0.0363	9823.ENSSSCP00000001168,9823.ENSSSCP00000001670,9823.ENSSSCP00000002171,9823.ENSSSCP00000002888,9823.ENSSSCP00000002923,9823.ENSSSCP00000002933,9823.ENSSSCP00000003372,9823.ENSSSCP00000006161,9823.ENSSSCP00000006900,9823.ENSSSCP00000007171,9823.ENSSSCP00000007177,9823.ENSSSCP00000007563,9823.ENSSSCP00000007717,9823.ENSSSCP00000007993,9823.ENSSSCP00000008997,9823.ENSSSCP00000009748,9823.ENSSSCP000…	RIPOR2,PPARD,RIPK3,DNAAF1,TMEM231,FA2H,MEIS3,COL5A1,IQGAP3,TBX15,MAN1A2,SLC24A3,ASXL1,BMP7,MSH2,SEC24B,DCT,MYO18B,DSCAM,AP3B1,PHOX2A,MYO7A,F1SF13_PIG,NOM1,SLIT3,TOP2A,HOXB3,WT1,CIAPIN1,POFUT1,UPF2,ITGB1,BLK,RERE,DCLK1,ARNT2,UNC5C,BCL2L1,ZBTB16,TGFB2,PRKX,RARA,TRIM10,PAXIP1,FGF1,IFT88,DOCK1,PRPH2,GSDME,CLUAP1,BCR,ST14,CSGALNACT1,SEMA5B,ZSWIM5,MICAL2-2,PHACTR1,SMOC1,NSUN2,LDB2,NUP107,DAAM2,BTRC,ZFA…
GO:0048666	Neuron development	29	665	0.35	0.0481	9823.ENSSSCP00000001168,9823.ENSSSCP00000003079,9823.ENSSSCP00000007993,9823.ENSSSCP00000009748,9823.ENSSSCP00000010189,9823.ENSSSCP00000012852,9823.ENSSSCP00000015796,9823.ENSSSCP00000016571,9823.ENSSSCP00000017201,9823.ENSSSCP00000017979,9823.ENSSSCP00000018024,9823.ENSSSCP00000018153,9823.ENSSSCP00000018848,9823.ENSSSCP00000030775,9823.ENSSSCP00000031168,9823.ENSSSCP00000032064,9823.ENSSSCP000…	RIPOR2,ANKRD27,BMP7,SEC24B,MYO16,DSCAM,MYO7A,F1SF13_PIG,DOCK10,SMN1,SLIT3,TBCD,TAOK1,ITGB1,BLK,RERE,DCLK1,UNC5C,TGFB2,LRP12,STXBP1,IFT88,PRPH2,GAS7,SEMA5B,PHACTR1,NTF3,TENM2,ARL3
GO:0008544	Epidermis development	14	203	0.55	0.0494	9823.ENSSSCP00000001168,9823.ENSSSCP00000002933,9823.ENSSSCP00000009748,9823.ENSSSCP00000014994,9823.ENSSSCP00000015796,9823.ENSSSCP00000017387,9823.ENSSSCP00000035439,9823.ENSSSCP00000041192,9823.ENSSSCP00000043635,9823.ENSSSCP00000045767,9823.ENSSSCP00000061188,9823.ENSSSCP00000061726,9823.ENSSSCP00000067980,9823.ENSSSCP00000070740	RIPOR2,FA2H,SEC24B,AP3B1,MYO7A,NOM1,TGFB2,GSDME,BCR,ST14,NSUN2,LDB2,PLOD1,GRHL1
Molecular Function
#term ID	term description	observed gene count	background gene count	strength	false discovery rate	matching proteins in your network (IDs)	matching proteins in your network (labels)
GO:0008092	Cytoskeletal protein binding	46	924	0.41	3.63e-05	9823.ENSSSCP00000000003,9823.ENSSSCP00000000025,9823.ENSSSCP00000006900,9823.ENSSSCP00000008452,9823.ENSSSCP00000009731,9823.ENSSSCP00000010189,9823.ENSSSCP00000010627,9823.ENSSSCP00000015343,9823.ENSSSCP00000015796,9823.ENSSSCP00000016571,9823.ENSSSCP00000017821,9823.ENSSSCP00000018153,9823.ENSSSCP00000018848,9823.ENSSSCP00000023848,9823.ENSSSCP00000023857,9823.ENSSSCP00000023889,9823.ENSSSCP000…	GTSE1,PARVB,IQGAP3,TMEM114,ANK2,MYO16,MYO18B,DPYSL3,MYO7A,F1SF13_PIG,RAI14,TBCD,TAOK1,MYH14,CLSTN1,PLK1,CEP70,IQGAP2,TTLL5,ITGB1,PEX14,UNC5C,DST,RAB27B,RARA,ARPC4,IFT88,MAPK8IP3,LOC100513346,GAS7,KIF3B,ANK1,BICDL1,BIN1,SYNE3,A0A287AYW1_PIG,MICAL2-2,PHACTR1,SETD3,DAAM2,EPS8L2,REEP1,SGIP1,CSRP2,FMNL2,ARL3
GO:0005515	Protein binding	175	6593	0.14	0.0011	9823.ENSSSCP00000000003,9823.ENSSSCP00000000025,9823.ENSSSCP00000000727,9823.ENSSSCP00000000739,9823.ENSSSCP00000001168,9823.ENSSSCP00000001472,9823.ENSSSCP00000001670,9823.ENSSSCP00000001711,9823.ENSSSCP00000002171,9823.ENSSSCP00000002227,9823.ENSSSCP00000002723,9823.ENSSSCP00000003079,9823.ENSSSCP00000006106,9823.ENSSSCP00000006161,9823.ENSSSCP00000006900,9823.ENSSSCP00000007233,9823.ENSSSCP000…	GTSE1,PARVB,GNB3,NCAPD2,RIPOR2,CCHCR1,PPARD,TBC1D22B,RIPK3,CDH24,WARS1,ANKRD27,HMCN2,COL5A1,IQGAP3,KCND3,ASXL1,BMP7,TMEM114,MSH2,STRN,ANK2,SEC24B,WDFY3,LNX2,MYO16,MYO18B,TCF7L2,DSCAM,F1RY71_PIG,CTNND1,ABTB2,AP3B1,DPYSL3,MYO7A,F1SF13_PIG,PRKAG2,RAI14,WDR70,OSMR,SLIT3,TBCD,TOP2A,F1RN91_PIG,TAOK1,WT1,RPTOR,PRDM16,EHD2,E2F6,MYH14,CLSTN1,PLK1,BTBD16,SFMBT2,TAF1,MTA3,CEP70,IQGAP2,ZC3H3,TTLL5,ITGB1,PLA2…
GO:0003779	Actin binding	23	425	0.45	0.0160	9823.ENSSSCP00000000025,9823.ENSSSCP00000006900,9823.ENSSSCP00000008452,9823.ENSSSCP00000010189,9823.ENSSSCP00000010627,9823.ENSSSCP00000015796,9823.ENSSSCP00000016571,9823.ENSSSCP00000017821,9823.ENSSSCP00000023848,9823.ENSSSCP00000028043,9823.ENSSSCP00000030775,9823.ENSSSCP00000033447,9823.ENSSSCP00000036314,9823.ENSSSCP00000039118,9823.ENSSSCP00000043703,9823.ENSSSCP00000048190,9823.ENSSSCP000…	PARVB,IQGAP3,TMEM114,MYO16,MYO18B,MYO7A,F1SF13_PIG,RAI14,MYH14,IQGAP2,ITGB1,DST,ARPC4,LOC100513346,GAS7,BIN1,SYNE3,MICAL2-2,PHACTR1,SETD3,DAAM2,EPS8L2,FMNL2
GO:0019899	Enzyme binding	59	1710	0.25	0.0160	9823.ENSSSCP00000000727,9823.ENSSSCP00000002723,9823.ENSSSCP00000003079,9823.ENSSSCP00000006106,9823.ENSSSCP00000006900,9823.ENSSSCP00000008997,9823.ENSSSCP00000009065,9823.ENSSSCP00000009843,9823.ENSSSCP00000011333,9823.ENSSSCP00000012852,9823.ENSSSCP00000014994,9823.ENSSSCP00000017412,9823.ENSSSCP00000017848,9823.ENSSSCP00000018518,9823.ENSSSCP00000020553,9823.ENSSSCP00000023889,9823.ENSSSCP000…	GNB3,WARS1,ANKRD27,HMCN2,IQGAP3,MSH2,STRN,WDFY3,TCF7L2,DSCAM,AP3B1,PRKAG2,WDR70,TOP2A,RPTOR,PLK1,MTA3,IQGAP2,ITGB1,PLA2R1,UNC5C,BCL2L1,MAP3K5,RARA,SASH1,PDE3B,PRKCB,SCAF1,DOCK1,MAPK8IP3,KIAA0355,TSPAN33,TBC1D14,BOK,KIF3B,BICDL1,BIN1,WWC2,IGSF9B,GAB2,RAB3GAP2,PHACTR1,SLC12A6,AGO2,WWC1,ARRB2,HGS,LDB2,UBE2V2,DAAM2,MYOCD,WWOX,STAT2,APOA2,AP2A2,RIMS2,RADIL,CUL2,FMNL2
GO:0030695	GTPase regulator activity	23	444	0.43	0.0208	9823.ENSSSCP00000000796,9823.ENSSSCP00000001711,9823.ENSSSCP00000003079,9823.ENSSSCP00000006900,9823.ENSSSCP00000017201,9823.ENSSSCP00000017473,9823.ENSSSCP00000018153,9823.ENSSSCP00000021214,9823.ENSSSCP00000023059,9823.ENSSSCP00000028043,9823.ENSSSCP00000034361,9823.ENSSSCP00000036317,9823.ENSSSCP00000038012,9823.ENSSSCP00000039376,9823.ENSSSCP00000042157,9823.ENSSSCP00000042838,9823.ENSSSCP000…	IQSEC3,TBC1D22B,ANKRD27,IQGAP3,DOCK10,DENND11,TBCD,PSD2,FAM13A,IQGAP2,ARHGEF37,ARHGAP25,DOCK1,GPS1,ARHGAP26,TBC1D14,BCR,RCBTB1,RAB3GAP2,SRGAP2,EPS8L2,RASGEF1B,VAV2
GO:0060090	Molecular adaptor activity	20	365	0.45	0.0232	9823.ENSSSCP00000000727,9823.ENSSSCP00000008452,9823.ENSSSCP00000008590,9823.ENSSSCP00000009731,9823.ENSSSCP00000020553,9823.ENSSSCP00000035665,9823.ENSSSCP00000038235,9823.ENSSSCP00000042829,9823.ENSSSCP00000044372,9823.ENSSSCP00000045531,9823.ENSSSCP00000048543,9823.ENSSSCP00000048765,9823.ENSSSCP00000049460,9823.ENSSSCP00000051969,9823.ENSSSCP00000056371,9823.ENSSSCP00000060132,9823.ENSSSCP000…	GNB3,TMEM114,TRAF7,ANK2,RPTOR,SASH1,MAPK8IP3,SEPTIN11,MAGI3,ANK1,SYNE3,ANKRD9,WWC2,GAB2,STX18,WWC1,BTRC,AP1S1,AP2A2,CUL2
GO:0005488	Binding	294	13256	0.06	0.0304	9823.ENSSSCP00000000003,9823.ENSSSCP00000000025,9823.ENSSSCP00000000143,9823.ENSSSCP00000000727,9823.ENSSSCP00000000739,9823.ENSSSCP00000001097,9823.ENSSSCP00000001168,9823.ENSSSCP00000001472,9823.ENSSSCP00000001521,9823.ENSSSCP00000001670,9823.ENSSSCP00000001711,9823.ENSSSCP00000002171,9823.ENSSSCP00000002227,9823.ENSSSCP00000002723,9823.ENSSSCP00000002764,9823.ENSSSCP00000002888,9823.ENSSSCP000…	GTSE1,PARVB,IFT27,GNB3,NCAPD2,SNRNP48,RIPOR2,CCHCR1,C2,PPARD,TBC1D22B,RIPK3,CDH24,WARS1,TDRD9,DNAAF1,FA2H,TDRD12,ANKRD27,MEIS3,ETFB,SUSD1,HMCN2,DBH,COL5A1,IQGAP3,TBX15,MAN1A2,KCND3,ZMAT4,STK35,ASXL1,BMP7,TMEM114,TRAF7,MSH2,STRN,DRD5,ANK2,SEC24B,SPARCL1,WDFY3,LNX2,DCT,MYO16,MYO18B,TCF7L2,ENO4,EBF3,ARID3C,CDC123,LIMD1,DSCAM,F1RY71_PIG,MYRF,CTNND1,HARBI1,PRDM11,ABTB2,AP3B1,VCAN,ETF1,DPYSL3,PHOX2A,MY…
Cellular Component
#term ID	term description	observed gene count	background gene count	strength	false discovery rate	matching proteins in your network (IDs)	matching proteins in your network (labels)
GO:0005622	Intracellular anatomical structure	311	13757	0.07	0.0029	9823.ENSSSCP00000000003,9823.ENSSSCP00000000025,9823.ENSSSCP00000000727,9823.ENSSSCP00000000739,9823.ENSSSCP00000000796,9823.ENSSSCP00000001097,9823.ENSSSCP00000001168,9823.ENSSSCP00000001472,9823.ENSSSCP00000001666,9823.ENSSSCP00000001670,9823.ENSSSCP00000001711,9823.ENSSSCP00000002171,9823.ENSSSCP00000002723,9823.ENSSSCP00000002764,9823.ENSSSCP00000002888,9823.ENSSSCP00000002933,9823.ENSSSCP000…	GTSE1,PARVB,GNB3,NCAPD2,IQSEC3,SNRNP48,RIPOR2,CCHCR1,TCP11,PPARD,TBC1D22B,RIPK3,WARS1,TDRD9,DNAAF1,FA2H,ANKRD27,MEIS3,ETFB,UBE4B,HMCN2,DBH,ATP6V1C1,IQGAP3,SMCP,TBX15,MAN1A2,ZMAT4,STK35,ASXL1,TRAF7,MSH2,TTC27,TMEM131L,RPS3A,SEC24B,HERC3,WDFY3,DCT,MYO16,MYO18B,TCF7L2,ENO4,EBF3,ARID3C,CDC123,LIMD1,F1RY71_PIG,SLC25A45,MYRF,CTNND1,PRDM11,LDHC,AP3B1,ETF1,DPYSL3,PHOX2A,MYO7A,PNPLA8,F1SF13_PIG,CWC22,ORC2…
GO:0005737	Cytoplasm	244	10207	0.09	0.0029	9823.ENSSSCP00000000003,9823.ENSSSCP00000000025,9823.ENSSSCP00000000727,9823.ENSSSCP00000000739,9823.ENSSSCP00000000796,9823.ENSSSCP00000001097,9823.ENSSSCP00000001168,9823.ENSSSCP00000001472,9823.ENSSSCP00000001666,9823.ENSSSCP00000001711,9823.ENSSSCP00000002171,9823.ENSSSCP00000002723,9823.ENSSSCP00000002764,9823.ENSSSCP00000002888,9823.ENSSSCP00000002933,9823.ENSSSCP00000003079,9823.ENSSSCP000…	GTSE1,PARVB,GNB3,NCAPD2,IQSEC3,SNRNP48,RIPOR2,CCHCR1,TCP11,TBC1D22B,RIPK3,WARS1,TDRD9,DNAAF1,FA2H,ANKRD27,ETFB,UBE4B,HMCN2,DBH,ATP6V1C1,IQGAP3,SMCP,MAN1A2,TRAF7,TTC27,TMEM131L,RPS3A,SEC24B,HERC3,WDFY3,DCT,MYO18B,ENO4,ARID3C,CDC123,LIMD1,F1RY71_PIG,SLC25A45,MYRF,CTNND1,LDHC,AP3B1,ETF1,DPYSL3,MYO7A,PNPLA8,F1SF13_PIG,CWC22,DOCK10,SCLY,PRKAG2,DENND11,WDR91,RAI14,SMN1,FOXK2,TBCD,ST6GALNAC1,TOP2A,TAOK1…
GO:0110165	Cellular anatomical entity	404	19755	0.02	0.0029	9823.ENSSSCP00000000003,9823.ENSSSCP00000000025,9823.ENSSSCP00000000143,9823.ENSSSCP00000000727,9823.ENSSSCP00000000739,9823.ENSSSCP00000000796,9823.ENSSSCP00000001097,9823.ENSSSCP00000001168,9823.ENSSSCP00000001472,9823.ENSSSCP00000001521,9823.ENSSSCP00000001666,9823.ENSSSCP00000001670,9823.ENSSSCP00000001689,9823.ENSSSCP00000001711,9823.ENSSSCP00000002171,9823.ENSSSCP00000002227,9823.ENSSSCP000…	GTSE1,PARVB,IFT27,GNB3,NCAPD2,IQSEC3,SNRNP48,RIPOR2,CCHCR1,C2,TCP11,PPARD,SLC26A8,TBC1D22B,RIPK3,CDH24,WARS1,TDRD9,DNAAF1,TMEM231,FA2H,ANKRD27,MEIS3,ETFB,CACNG8,UBE4B,TRPM1,SUSD1,HMCN2,DBH,COL5A1,ATP6V1C1,IQGAP3,SMCP,TBX15,MAN1A2,KCND3,SLC44A3,ZMAT4,SLC24A3,STK35,ASXL1,BMP7,TMEM114,TRAF7,MSH2,STRN,TTC27,DRD5,TMEM131L,RPS3A,ANK2,SEC24B,HERC3,SPARCL1,WDFY3,LNX2,DCT,MYO16,TMEM132B,MYO18B,TCF7L2,ENO4…
GO:0043226	Organelle	278	12189	0.07	0.0066	9823.ENSSSCP00000000003,9823.ENSSSCP00000000025,9823.ENSSSCP00000000143,9823.ENSSSCP00000000739,9823.ENSSSCP00000000796,9823.ENSSSCP00000001097,9823.ENSSSCP00000001168,9823.ENSSSCP00000001472,9823.ENSSSCP00000001666,9823.ENSSSCP00000001670,9823.ENSSSCP00000002171,9823.ENSSSCP00000002723,9823.ENSSSCP00000002764,9823.ENSSSCP00000002888,9823.ENSSSCP00000002923,9823.ENSSSCP00000002933,9823.ENSSSCP000…	GTSE1,PARVB,IFT27,NCAPD2,IQSEC3,SNRNP48,RIPOR2,CCHCR1,TCP11,PPARD,RIPK3,WARS1,TDRD9,DNAAF1,TMEM231,FA2H,ANKRD27,MEIS3,ETFB,CACNG8,UBE4B,HMCN2,DBH,ATP6V1C1,SMCP,TBX15,MAN1A2,KCND3,ZMAT4,STK35,ASXL1,TRAF7,MSH2,DRD5,RPS3A,SEC24B,WDFY3,DCT,MYO16,MYO18B,TCF7L2,ENO4,EBF3,ARID3C,LIMD1,F1RY71_PIG,SLC25A45,MYRF,CTNND1,PRDM11,LDHC,AP3B1,VCAN,DPYSL3,PHOX2A,MYO7A,PNPLA8,F1SF13_PIG,CWC22,ORC2,DOCK10,SCLY,NOM1…
GO:0042995	Cell projection	60	1777	0.24	0.0078	9823.ENSSSCP00000000025,9823.ENSSSCP00000000143,9823.ENSSSCP00000000727,9823.ENSSSCP00000001168,9823.ENSSSCP00000001666,9823.ENSSSCP00000002888,9823.ENSSSCP00000002923,9823.ENSSSCP00000003079,9823.ENSSSCP00000006900,9823.ENSSSCP00000007233,9823.ENSSSCP00000009065,9823.ENSSSCP00000009305,9823.ENSSSCP00000011362,9823.ENSSSCP00000012852,9823.ENSSSCP00000014199,9823.ENSSSCP00000014994,9823.ENSSSCP000…	PARVB,IFT27,GNB3,RIPOR2,TCP11,DNAAF1,TMEM231,ANKRD27,IQGAP3,KCND3,STRN,DRD5,ENO4,DSCAM,LDHC,AP3B1,VCAN,DPYSL3,MYO7A,F1SF13_PIG,SMN1,SLC18A2,SDCCAG8,EVC2,PSD2,RUFY3,MYH14,CLSTN1,IQGAP2,TTLL5,ITGB1,BBS9,DCLK1,UNC5C,RAB27B,TGFB2,ARPC4,PRKCB,STXBP1,IFT88,PRPH2,KCNH1,CLUAP1,SEPTIN11,DNAH7,BCR,KIF3B,PVALB,BIN1,IGSF9B,SLC12A6,AGO2,WWC1,NTF3,DAAM2,EPS8L2,BST1,WWOX,TENM2,ARL3
GO:0120025	Plasma membrane bounded cell projection	58	1705	0.24	0.0078	9823.ENSSSCP00000000025,9823.ENSSSCP00000000143,9823.ENSSSCP00000000727,9823.ENSSSCP00000001168,9823.ENSSSCP00000001666,9823.ENSSSCP00000002888,9823.ENSSSCP00000002923,9823.ENSSSCP00000003079,9823.ENSSSCP00000006900,9823.ENSSSCP00000007233,9823.ENSSSCP00000009065,9823.ENSSSCP00000009305,9823.ENSSSCP00000011362,9823.ENSSSCP00000012852,9823.ENSSSCP00000014199,9823.ENSSSCP00000014994,9823.ENSSSCP000…	PARVB,IFT27,GNB3,RIPOR2,TCP11,DNAAF1,TMEM231,ANKRD27,IQGAP3,KCND3,STRN,DRD5,ENO4,DSCAM,LDHC,AP3B1,VCAN,DPYSL3,MYO7A,F1SF13_PIG,SMN1,SLC18A2,SDCCAG8,EVC2,PSD2,RUFY3,MYH14,IQGAP2,TTLL5,ITGB1,BBS9,DCLK1,UNC5C,RAB27B,TGFB2,PRKCB,STXBP1,IFT88,PRPH2,KCNH1,CLUAP1,SEPTIN11,DNAH7,BCR,KIF3B,PVALB,BIN1,IGSF9B,SLC12A6,AGO2,WWC1,NTF3,DAAM2,EPS8L2,BST1,WWOX,TENM2,ARL3
GO:0032991	Protein-containing complex	137	5280	0.13	0.0197	9823.ENSSSCP00000000727,9823.ENSSSCP00000000739,9823.ENSSSCP00000001097,9823.ENSSSCP00000001521,9823.ENSSSCP00000002171,9823.ENSSSCP00000002227,9823.ENSSSCP00000002723,9823.ENSSSCP00000002923,9823.ENSSSCP00000003077,9823.ENSSSCP00000003505,9823.ENSSSCP00000003530,9823.ENSSSCP00000003682,9823.ENSSSCP00000006161,9823.ENSSSCP00000006464,9823.ENSSSCP00000007233,9823.ENSSSCP00000007717,9823.ENSSSCP000…	GNB3,NCAPD2,SNRNP48,C2,RIPK3,CDH24,WARS1,TMEM231,TDRD12,ETFB,CACNG8,UBE4B,COL5A1,ATP6V1C1,KCND3,ASXL1,TRAF7,MSH2,STRN,RPS3A,SEC24B,WDFY3,MYO16,MYO18B,TCF7L2,ENO4,LIMD1,CTNND1,AP3B1,ETF1,DPYSL3,MYO7A,CWC22,ORC2,PRKAG2,OSMR,SMN1,TOP2A,EVC2,RPTOR,NFE2L3,COG3,E2F6,MRPL39,MYH14,PLK1,BICRA,GRIN2C,TAF1,DOT1L,MTA3,UPF2,ZC3H3,MAGT1,ITGB1,PLA2R1,TSN,BBS9,RERE,PEX14,ARNT2,UVRAG,PTPRN2,CACNB3,BCL2L1,MAP3K5,N…
GO:0043005	Neuron projection	37	967	0.3	0.0197	9823.ENSSSCP00000000727,9823.ENSSSCP00000001168,9823.ENSSSCP00000003079,9823.ENSSSCP00000007233,9823.ENSSSCP00000009065,9823.ENSSSCP00000012852,9823.ENSSSCP00000014994,9823.ENSSSCP00000015031,9823.ENSSSCP00000015343,9823.ENSSSCP00000015796,9823.ENSSSCP00000016571,9823.ENSSSCP00000017979,9823.ENSSSCP00000019413,9823.ENSSSCP00000019749,9823.ENSSSCP00000021214,9823.ENSSSCP00000021303,9823.ENSSSCP000…	GNB3,RIPOR2,ANKRD27,KCND3,STRN,DSCAM,AP3B1,VCAN,DPYSL3,MYO7A,F1SF13_PIG,SMN1,SLC18A2,SDCCAG8,PSD2,RUFY3,ITGB1,DCLK1,UNC5C,RAB27B,TGFB2,PRKCB,STXBP1,PRPH2,KCNH1,SEPTIN11,BCR,KIF3B,PVALB,BIN1,IGSF9B,SLC12A6,AGO2,NTF3,EPS8L2,TENM2,ARL3

## Sheet: RRBS hypermethylated GO
Biological Process
#term ID	term description	observed gene count	background gene count	strength	false discovery rate	matching proteins in your network (IDs)	matching proteins in your network (labels)
GO:0010646	Regulation of cell communication	109	2602	0.22	0.00084	9823.ENSSSCP00000000007,9823.ENSSSCP00000000785,9823.ENSSSCP00000001526,9823.ENSSSCP00000002882,9823.ENSSSCP00000003391,9823.ENSSSCP00000003394,9823.ENSSSCP00000003711,9823.ENSSSCP00000004123,9823.ENSSSCP00000005198,9823.ENSSSCP00000007822,9823.ENSSSCP00000007958,9823.ENSSSCP00000008123,9823.ENSSSCP00000009271,9823.ENSSSCP00000009298,9823.ENSSSCP00000010004,9823.ENSSSCP00000010242,9823.ENSSSCP000…	PPARA,TULP3,STK19,USP10,GRIN2D,CYTH2,DRAXIN,ROR1,SELENOS,KIAA1755,RIPOR3,BAIAP2L1,HTT,HTRA3,LOC100625564,ROR2,PTK2B,AACS,VHL,GPR143,RNF14,SYT9,C2CD3,DGKD,SMO,GLI3,SH3BP1,PRR5,URI1,CNOT1,CASP10,PRKCZ,TRIM27,EIF2AK3,FOXO1,TBL1X,GRB10,SLC35C2,SPAG9,SPTBN1,RAB7A,NLRC5,RAP1GAP,LOC100624648,MAP2K3,RASGRF2,KLHDC10,MARK3,CYTH3,GPR143-2,LGR6,MAD1L1,RALGAPA2,ENPP1,MAPKAP1,NTRK2,PLEKHA1,DGKI,SKI,ARMC9,ERC1,…
GO:0023051	Regulation of signaling	109	2618	0.22	0.00084	9823.ENSSSCP00000000007,9823.ENSSSCP00000000785,9823.ENSSSCP00000001526,9823.ENSSSCP00000002882,9823.ENSSSCP00000003391,9823.ENSSSCP00000003394,9823.ENSSSCP00000003711,9823.ENSSSCP00000004123,9823.ENSSSCP00000005198,9823.ENSSSCP00000007822,9823.ENSSSCP00000007958,9823.ENSSSCP00000008123,9823.ENSSSCP00000009271,9823.ENSSSCP00000009298,9823.ENSSSCP00000010004,9823.ENSSSCP00000010242,9823.ENSSSCP000…	PPARA,TULP3,STK19,USP10,GRIN2D,CYTH2,DRAXIN,ROR1,SELENOS,KIAA1755,RIPOR3,BAIAP2L1,HTT,HTRA3,LOC100625564,ROR2,PTK2B,AACS,VHL,GPR143,RNF14,SYT9,C2CD3,DGKD,SMO,GLI3,SH3BP1,PRR5,URI1,CNOT1,CASP10,PRKCZ,TRIM27,EIF2AK3,FOXO1,TBL1X,GRB10,SLC35C2,SPAG9,SPTBN1,RAB7A,NLRC5,RAP1GAP,LOC100624648,MAP2K3,RASGRF2,KLHDC10,MARK3,CYTH3,GPR143-2,LGR6,MAD1L1,RALGAPA2,ENPP1,MAPKAP1,NTRK2,PLEKHA1,DGKI,SKI,ARMC9,ERC1,…
GO:0035556	Intracellular signal transduction	62	1207	0.31	0.00084	9823.ENSSSCP00000001986,9823.ENSSSCP00000002882,9823.ENSSSCP00000003391,9823.ENSSSCP00000010004,9823.ENSSSCP00000010045,9823.ENSSSCP00000012884,9823.ENSSSCP00000017231,9823.ENSSSCP00000017272,9823.ENSSSCP00000017275,9823.ENSSSCP00000017286,9823.ENSSSCP00000017553,9823.ENSSSCP00000018085,9823.ENSSSCP00000018621,9823.ENSSSCP00000018791,9823.ENSSSCP00000021406,9823.ENSSSCP00000022496,9823.ENSSSCP000…	BLM,USP10,GRIN2D,LOC100625564,LCP1,GPR143,CAB39,DGKD,MROH2A,TRPM8,SMO,LARP1,EME1,RNF135,CCR6,PRR5,RINT1,PRKCZ,NFATC2,GRB10,ATP2A3,NLRC5,SPATA13,MAP2K3,RPS6KA2,RASGRF2,MARK3,GPR143-2,RHOT1,MAD1L1,RAPGEF6,ZNF207,PLEKHA1,DGKI,NUAK1,DOCK3,ERC1,RHOA,ADCY8,ADCY9,SRPK2,LOC100511937,ABL1,DCDC2C,BCAR3,FARP2,CELSR1,ITSN1,NTN1,FBXO31,MAP2K5,DEPTOR,BRCC3,EIF4EBP2,KPNB1,KAT7,TGFBR3,PPM1L,ASB1,PITPNM3,MYOM1,RG…
GO:0065007	Biological regulation	359	12154	0.07	0.0023	9823.ENSSSCP00000000007,9823.ENSSSCP00000000021,9823.ENSSSCP00000000068,9823.ENSSSCP00000000785,9823.ENSSSCP00000001022,9823.ENSSSCP00000001043,9823.ENSSSCP00000001526,9823.ENSSSCP00000001986,9823.ENSSSCP00000002561,9823.ENSSSCP00000002652,9823.ENSSSCP00000002667,9823.ENSSSCP00000002713,9823.ENSSSCP00000002882,9823.ENSSSCP00000003175,9823.ENSSSCP00000003391,9823.ENSSSCP00000003394,9823.ENSSSCP000…	PPARA,PHF21B,CSDC2,TULP3,TBC1D22A,PANX2,STK19,BLM,VSX2,RIN3,PRIMA1,VRK1,USP10,F1RKN1_PIG,GRIN2D,CYTH2,BCAT2,LENG9,NLRP7,RNF207,DRAXIN,VPS13D,ROR1,ZFP69B,IBTK,SELENOS,CORO2B,PTBP3,TRAPPC9,KCNQ3,ZBTB10,CD58,CAPZA1,ANGPT4,KIAA1755,DNTTIP1,RIPOR3,CTCFL,BAIAP2L1,GTF2I,IL4R,HTT,HTRA3,ARHGAP10,LOC100625564,LRCH1,LCP1,ROR2,GFRA2,PTK2B,KIF13B,AACS,ENTPD7,COG7,ECHDC3,ITIH2,VHL,GPR143,ARHGAP6,RNF14,SYT9,NUP…
GO:0006796	Phosphate-containing compound metabolic process	73	1612	0.26	0.0025	9823.ENSSSCP00000001148,9823.ENSSSCP00000001526,9823.ENSSSCP00000002713,9823.ENSSSCP00000004052,9823.ENSSSCP00000004123,9823.ENSSSCP00000004232,9823.ENSSSCP00000007053,9823.ENSSSCP00000010004,9823.ENSSSCP00000010242,9823.ENSSSCP00000010320,9823.ENSSSCP00000011230,9823.ENSSSCP00000013959,9823.ENSSSCP00000017231,9823.ENSSSCP00000017272,9823.ENSSSCP00000022496,9823.ENSSSCP00000023095,9823.ENSSSCP000…	MBOAT1,STK19,VRK1,MOCOS,ROR1,TESK2,THEM5,LOC100625564,ROR2,PTK2B,ENTPD7,OSBP,CAB39,DGKD,PRR5,ABHD12,IDO2,PRKCZ,EIF2AK3,FOXO1,PLXNA4,SPTBN1,MAP2K3,RPS6KA2,CCDC30,EEF2K,NEK6,MARK3,PDE8B,PTPRK,ENPP1,MAPKAP1,NTRK2,EPHX2,DGKI,TTC38,NUAK1,PLPPR5,ERC1,ROS1,DGKH,ADCY8,MYO3B,FBP1,DUSP9,ADCY9,ITPK1,KLHL3,SRPK2,PTPRA,LOC100511937,ABL1,SLC12A3,CERK,PFKFB4,MLYCD,IP6K2,MECP2,ACOT7,MYH3,PPP2R3B,AFMID,MAP2K5,NAX…
GO:0050790	Regulation of catalytic activity	81	1879	0.24	0.0032	9823.ENSSSCP00000001022,9823.ENSSSCP00000001986,9823.ENSSSCP00000002652,9823.ENSSSCP00000003394,9823.ENSSSCP00000004123,9823.ENSSSCP00000004810,9823.ENSSSCP00000007666,9823.ENSSSCP00000007822,9823.ENSSSCP00000007909,9823.ENSSSCP00000007958,9823.ENSSSCP00000009271,9823.ENSSSCP00000009633,9823.ENSSSCP00000010041,9823.ENSSSCP00000010242,9823.ENSSSCP00000010320,9823.ENSSSCP00000011867,9823.ENSSSCP000…	TBC1D22A,BLM,RIN3,CYTH2,ROR1,IBTK,ANGPT4,KIAA1755,DNTTIP1,RIPOR3,HTT,ARHGAP10,LRCH1,ROR2,PTK2B,ITIH2,ARHGAP6,CAB39,UGT1A6,SMYD3,SH3BP1,UMODL1,URI1,CCNB1,TBC1D1,CASP10,CST9L,COL6A3,TRIM27,PLXNA4,PPP6R2,ATP2A3,SPATA13,RAP1GAP,MAP2K3,PPP6R3,RASGRF2,CYTH3,RALGAPA2,APLP2,NTRK2,RAPGEF6,MSH3,PRKAR2A,DGKI,NUAK1,DOCK3,PPP1R37,RHOA,ROS1,ARHGAP12,SBF1,WDR81,TBC1D9,LLGL2,AGAP1,KIF14,IRS2,LOC100511937,ABL1,AX…
GO:0048583	Regulation of response to stimulus	117	3068	0.18	0.0034	9823.ENSSSCP00000000007,9823.ENSSSCP00000000785,9823.ENSSSCP00000001526,9823.ENSSSCP00000002652,9823.ENSSSCP00000002882,9823.ENSSSCP00000003394,9823.ENSSSCP00000003545,9823.ENSSSCP00000003558,9823.ENSSSCP00000003711,9823.ENSSSCP00000004123,9823.ENSSSCP00000005198,9823.ENSSSCP00000005337,9823.ENSSSCP00000007822,9823.ENSSSCP00000007958,9823.ENSSSCP00000008123,9823.ENSSSCP00000009271,9823.ENSSSCP000…	PPARA,TULP3,STK19,RIN3,USP10,CYTH2,LENG9,NLRP7,DRAXIN,ROR1,SELENOS,CORO2B,KIAA1755,RIPOR3,BAIAP2L1,HTT,HTRA3,LOC100625564,ROR2,PTK2B,ENTPD7,ECHDC3,VHL,GPR143,RNF14,C2CD3,DGKD,SMO,GLI3,EVPL,RNF135,SH3BP1,CCR6,PRR5,URI1,CNOT1,CASP10,PRKCZ,TRIM27,LTA,EIF2AK3,NFATC2,FOXO1,TBL1X,GRB10,YY1,PLXNA4,SLC35C2,SPAG9,SPTBN1,RAB7A,NLRC5,RAP1GAP,LOC100624648,MAP2K3,RASGRF2,KLHDC10,MARK3,CYTH3,GPR143-2,LGR6,MAD1…
GO:0009966	Regulation of signal transduction	93	2304	0.21	0.0048	9823.ENSSSCP00000000007,9823.ENSSSCP00000000785,9823.ENSSSCP00000001526,9823.ENSSSCP00000002882,9823.ENSSSCP00000003394,9823.ENSSSCP00000003711,9823.ENSSSCP00000004123,9823.ENSSSCP00000005198,9823.ENSSSCP00000007822,9823.ENSSSCP00000007958,9823.ENSSSCP00000008123,9823.ENSSSCP00000009271,9823.ENSSSCP00000009298,9823.ENSSSCP00000010004,9823.ENSSSCP00000010242,9823.ENSSSCP00000010320,9823.ENSSSCP000…	PPARA,TULP3,STK19,USP10,CYTH2,DRAXIN,ROR1,SELENOS,KIAA1755,RIPOR3,BAIAP2L1,HTT,HTRA3,LOC100625564,ROR2,PTK2B,VHL,GPR143,RNF14,C2CD3,DGKD,SMO,GLI3,SH3BP1,PRR5,URI1,CNOT1,CASP10,PRKCZ,TRIM27,EIF2AK3,FOXO1,TBL1X,GRB10,SLC35C2,SPAG9,SPTBN1,RAB7A,NLRC5,RAP1GAP,LOC100624648,MAP2K3,RASGRF2,KLHDC10,MARK3,CYTH3,GPR143-2,LGR6,MAD1L1,RALGAPA2,ENPP1,MAPKAP1,NTRK2,PLEKHA1,DGKI,SKI,ARMC9,RHOA,ROS1,GRM1,ARHGAP1…
GO:0051179	Localization	140	3932	0.15	0.0076	9823.ENSSSCP00000000785,9823.ENSSSCP00000001043,9823.ENSSSCP00000001828,9823.ENSSSCP00000002652,9823.ENSSSCP00000003391,9823.ENSSSCP00000003729,9823.ENSSSCP00000004019,9823.ENSSSCP00000004731,9823.ENSSSCP00000004810,9823.ENSSSCP00000005198,9823.ENSSSCP00000006363,9823.ENSSSCP00000007958,9823.ENSSSCP00000009271,9823.ENSSSCP00000011201,9823.ENSSSCP00000011221,9823.ENSSSCP00000011512,9823.ENSSSCP000…	TULP3,PANX2,ABCC10,RIN3,GRIN2D,VPS13D,OSBPL1A,OSTM1,IBTK,SELENOS,KCNQ3,RIPOR3,HTT,SLIT1,LOXL4,COG7,VHL,GPR143,OSBP,SIL1,SYT9,NUP98,C2CD3,CACNA1E,TRPM8,SMO,GLI3,CPLANE1,ZACN,SRP68,SMYD3,TRAPPC12,SH3BP1,ATP1A4,ATG2A,LDAH,MCM3AP,CCNB1,I3LM43_PIG,ATP12A,RINT1,CSE1L,SLC2A6,CNTNAP4,PRKCZ,TRIM27,ABCA5,TMEM63B,YY1,ABCC5,SLC35C2,SPAG9,MLPH,SPTBN1,IMPG2,FAM155A,ABCG5,RAB7A,DNAI1,ATP2A3,SLC35B1,SLC2A9,CYTH3…
GO:0065009	Regulation of molecular function	97	2468	0.2	0.0076	9823.ENSSSCP00000000007,9823.ENSSSCP00000001022,9823.ENSSSCP00000001986,9823.ENSSSCP00000002652,9823.ENSSSCP00000003394,9823.ENSSSCP00000003652,9823.ENSSSCP00000004123,9823.ENSSSCP00000004810,9823.ENSSSCP00000006343,9823.ENSSSCP00000007666,9823.ENSSSCP00000007822,9823.ENSSSCP00000007909,9823.ENSSSCP00000007958,9823.ENSSSCP00000009271,9823.ENSSSCP00000009633,9823.ENSSSCP00000010041,9823.ENSSSCP000…	PPARA,TBC1D22A,BLM,RIN3,CYTH2,RNF207,ROR1,IBTK,TRAPPC9,ANGPT4,KIAA1755,DNTTIP1,RIPOR3,HTT,ARHGAP10,LRCH1,ROR2,PTK2B,ITIH2,ARHGAP6,CAB39,UGT1A6,SMO,GLI3,SMYD3,SH3BP1,UMODL1,URI1,CCNB1,TBC1D1,CASP10,CST9L,COL6A3,TRIM27,PLXNA4,PPP6R2,ATP2A3,NLRC5,SPATA13,RAP1GAP,MAP2K3,PPP6R3,RASGRF2,MARK3,CYTH3,RALGAPA2,APLP2,NTRK2,RAPGEF6,MSH3,PRKAR2A,DGKI,SKI,NUAK1,DOCK3,PPP1R37,R3HDM2,ERC1,RHOA,SLCO3A1,ROS1,ARHG…
GO:0051056	Regulation of small GTPase mediated signal transduction	18	204	0.55	0.0088	9823.ENSSSCP00000001526,9823.ENSSSCP00000003394,9823.ENSSSCP00000007822,9823.ENSSSCP00000007958,9823.ENSSSCP00000020316,9823.ENSSSCP00000034901,9823.ENSSSCP00000035847,9823.ENSSSCP00000036985,9823.ENSSSCP00000039034,9823.ENSSSCP00000039661,9823.ENSSSCP00000042409,9823.ENSSSCP00000047715,9823.ENSSSCP00000049752,9823.ENSSSCP00000052264,9823.ENSSSCP00000053721,9823.ENSSSCP00000065945,9823.ENSSSCP000…	STK19,CYTH2,KIAA1755,RIPOR3,SH3BP1,RAP1GAP,RASGRF2,CYTH3,RALGAPA2,MAPKAP1,DGKI,ARHGAP12,FBP1,KIF14,ABL1,GARNL3,ARHGAP44,CYTH1
GO:1901564	Organonitrogen compound metabolic process	158	4593	0.14	0.0088	9823.ENSSSCP00000000777,9823.ENSSSCP00000001050,9823.ENSSSCP00000001148,9823.ENSSSCP00000001526,9823.ENSSSCP00000002713,9823.ENSSSCP00000002882,9823.ENSSSCP00000003210,9823.ENSSSCP00000003396,9823.ENSSSCP00000004052,9823.ENSSSCP00000004123,9823.ENSSSCP00000004232,9823.ENSSSCP00000005198,9823.ENSSSCP00000007053,9823.ENSSSCP00000007654,9823.ENSSSCP00000008000,9823.ENSSSCP00000008849,9823.ENSSSCP000…	PRMT8,TTLL8,MBOAT1,STK19,VRK1,USP10,F1RI37_PIG,BCAT2,MOCOS,ROR1,TESK2,SELENOS,THEM5,FKBP1A,CTCFL,MTHFD2,HTRA3,LOC100625564,ROR2,PTK2B,FBXO21,LOXL4,ENTPD7,COG7,ITIH2,VHL,OSBP,RNF14,PCYOX1L,PAAF1,C2CD3,PCSK7,HAT1,DNER,FBXO36,CAB39,GLI3,LARP1,GALNT10,ADAMTS16,RNF135,SMYD3,GALNTL6,MCM3AP,PRR5,SENP7,ABHD12,USP24,EIPR1,HEMK1,ZNF541,IDO2,CASP10,PRKCZ,OMA1,TRIM27,EIF2AK3,FOXO1,TBL1X,KIAA2012,SLC35C2,SPTB…
GO:0016310	Phosphorylation	44	863	0.31	0.0101	9823.ENSSSCP00000001526,9823.ENSSSCP00000002713,9823.ENSSSCP00000004123,9823.ENSSSCP00000004232,9823.ENSSSCP00000010242,9823.ENSSSCP00000010320,9823.ENSSSCP00000017231,9823.ENSSSCP00000017272,9823.ENSSSCP00000022496,9823.ENSSSCP00000027683,9823.ENSSSCP00000029692,9823.ENSSSCP00000029792,9823.ENSSSCP00000031443,9823.ENSSSCP00000031872,9823.ENSSSCP00000034977,9823.ENSSSCP00000035213,9823.ENSSSCP000…	STK19,VRK1,ROR1,TESK2,ROR2,PTK2B,CAB39,DGKD,PRR5,PRKCZ,EIF2AK3,FOXO1,PLXNA4,SPTBN1,MAP2K3,RPS6KA2,EEF2K,NEK6,MARK3,MAPKAP1,NTRK2,DGKI,NUAK1,ERC1,ROS1,DGKH,MYO3B,ITPK1,KLHL3,SRPK2,PTPRA,ABL1,SLC12A3,CERK,PFKFB4,IP6K2,MAP2K5,CDK3,PIP5K1A,TGFBR3,NTRK3,CSNK1D,CIT,AK5
GO:0051234	Establishment of localization	124	3422	0.16	0.0101	9823.ENSSSCP00000001043,9823.ENSSSCP00000001828,9823.ENSSSCP00000002652,9823.ENSSSCP00000003391,9823.ENSSSCP00000003729,9823.ENSSSCP00000004019,9823.ENSSSCP00000004731,9823.ENSSSCP00000004810,9823.ENSSSCP00000005198,9823.ENSSSCP00000006363,9823.ENSSSCP00000007958,9823.ENSSSCP00000009271,9823.ENSSSCP00000011201,9823.ENSSSCP00000011221,9823.ENSSSCP00000011512,9823.ENSSSCP00000012326,9823.ENSSSCP000…	PANX2,ABCC10,RIN3,GRIN2D,VPS13D,OSBPL1A,OSTM1,IBTK,SELENOS,KCNQ3,RIPOR3,HTT,SLIT1,LOXL4,COG7,VHL,GPR143,OSBP,SIL1,SYT9,NUP98,CACNA1E,TRPM8,SMO,GLI3,ZACN,SRP68,SMYD3,TRAPPC12,SH3BP1,ATP1A4,ATG2A,MCM3AP,CCNB1,I3LM43_PIG,ATP12A,RINT1,CSE1L,SLC2A6,TRIM27,ABCA5,TMEM63B,ABCC5,SLC35C2,SPAG9,MLPH,SPTBN1,FAM155A,ABCG5,RAB7A,DNAI1,ATP2A3,SLC35B1,SLC2A9,CYTH3,GPR143-2,ANKRD40,RHOT1,STX8,CROCC2,MAD1L1,KCNH2,…
GO:0050789	Regulation of biological process	333	11395	0.07	0.0137	9823.ENSSSCP00000000007,9823.ENSSSCP00000000021,9823.ENSSSCP00000000068,9823.ENSSSCP00000000785,9823.ENSSSCP00000001043,9823.ENSSSCP00000001526,9823.ENSSSCP00000001986,9823.ENSSSCP00000002561,9823.ENSSSCP00000002652,9823.ENSSSCP00000002713,9823.ENSSSCP00000002882,9823.ENSSSCP00000003175,9823.ENSSSCP00000003391,9823.ENSSSCP00000003394,9823.ENSSSCP00000003545,9823.ENSSSCP00000003558,9823.ENSSSCP000…	PPARA,PHF21B,CSDC2,TULP3,PANX2,STK19,BLM,VSX2,RIN3,VRK1,USP10,F1RKN1_PIG,GRIN2D,CYTH2,LENG9,NLRP7,RNF207,DRAXIN,VPS13D,ROR1,ZFP69B,IBTK,SELENOS,CORO2B,PTBP3,TRAPPC9,KCNQ3,ZBTB10,CD58,CAPZA1,ANGPT4,KIAA1755,RIPOR3,CTCFL,BAIAP2L1,GTF2I,IL4R,HTT,HTRA3,ARHGAP10,LOC100625564,LRCH1,LCP1,ROR2,GFRA2,PTK2B,KIF13B,AACS,ENTPD7,ECHDC3,ITIH2,VHL,GPR143,ARHGAP6,RNF14,SYT9,NUP98,C2CD3,CDCA7L,KIAA1614,CACNA1E,HA…
GO:0016043	Cellular component organization	159	4719	0.13	0.0182	9823.ENSSSCP00000000015,9823.ENSSSCP00000000021,9823.ENSSSCP00000000777,9823.ENSSSCP00000001050,9823.ENSSSCP00000001986,9823.ENSSSCP00000002652,9823.ENSSSCP00000002713,9823.ENSSSCP00000003545,9823.ENSSSCP00000003711,9823.ENSSSCP00000003729,9823.ENSSSCP00000004232,9823.ENSSSCP00000005337,9823.ENSSSCP00000007226,9823.ENSSSCP00000007666,9823.ENSSSCP00000008000,9823.ENSSSCP00000008123,9823.ENSSSCP000…	FAM118A,PHF21B,PRMT8,TTLL8,BLM,RIN3,VRK1,LENG9,DRAXIN,VPS13D,TESK2,CORO2B,CAPZA1,ANGPT4,CTCFL,BAIAP2L1,HTT,ARHGAP10,LCP1,PTK2B,SLIT1,LOXL4,COG7,KCTD3,VHL,KY,GPR143,ARHGAP6,OSBP,NUP98,PAAF1,C2CD3,KIAA1614,HAT1,IQCA1,SMO,GLI3,CPLANE1,ADAMTS16,NARF,EVPL,DHX8,EME1,RNF135,SMYD3,TRAPPC12,SH3BP1,ATG2A,MCM3AP,FAM50B,PXDN,CDH4,CCNB1,CCDC114,VIT,SRGN,SH3D19,TTC19,PRKCZ,CFAP74,OMA1,TRIM27,YY1,PLXNA4,SPTBN1,…
GO:0055075	Potassium ion homeostasis	7	32	0.94	0.0241	9823.ENSSSCP00000020378,9823.ENSSSCP00000025527,9823.ENSSSCP00000038711,9823.ENSSSCP00000042565,9823.ENSSSCP00000051511,9823.ENSSSCP00000052657,9823.ENSSSCP00000055881	ATP1A4,ATP12A,KCNH2,UPK3A,KLHL3,KCNJ10,SLC12A3
GO:0006810	Transport	117	3282	0.15	0.0294	9823.ENSSSCP00000001043,9823.ENSSSCP00000001828,9823.ENSSSCP00000002652,9823.ENSSSCP00000003391,9823.ENSSSCP00000003729,9823.ENSSSCP00000004019,9823.ENSSSCP00000004731,9823.ENSSSCP00000004810,9823.ENSSSCP00000005198,9823.ENSSSCP00000006363,9823.ENSSSCP00000009271,9823.ENSSSCP00000011201,9823.ENSSSCP00000011221,9823.ENSSSCP00000011512,9823.ENSSSCP00000012326,9823.ENSSSCP00000012884,9823.ENSSSCP000…	PANX2,ABCC10,RIN3,GRIN2D,VPS13D,OSBPL1A,OSTM1,IBTK,SELENOS,KCNQ3,HTT,SLIT1,LOXL4,COG7,VHL,GPR143,OSBP,SIL1,SYT9,NUP98,CACNA1E,TRPM8,SMO,GLI3,ZACN,SRP68,TRAPPC12,SH3BP1,ATP1A4,ATG2A,MCM3AP,I3LM43_PIG,ATP12A,RINT1,CSE1L,SLC2A6,TRIM27,ABCA5,TMEM63B,ABCC5,SLC35C2,SPAG9,MLPH,SPTBN1,FAM155A,ABCG5,RAB7A,DNAI1,ATP2A3,SLC35B1,SLC2A9,CYTH3,GPR143-2,ANKRD40,RHOT1,STX8,KCNH2,ATP2B1,ENPP1,NTRK2,SLC25A37,DGKI,…
GO:0032879	Regulation of localization	66	1587	0.22	0.0294	9823.ENSSSCP00000000007,9823.ENSSSCP00000002652,9823.ENSSSCP00000002713,9823.ENSSSCP00000003652,9823.ENSSSCP00000004810,9823.ENSSSCP00000005337,9823.ENSSSCP00000006363,9823.ENSSSCP00000007958,9823.ENSSSCP00000009271,9823.ENSSSCP00000010045,9823.ENSSSCP00000010320,9823.ENSSSCP00000010417,9823.ENSSSCP00000012326,9823.ENSSSCP00000015529,9823.ENSSSCP00000016474,9823.ENSSSCP00000016478,9823.ENSSSCP000…	PPARA,RIN3,VRK1,RNF207,IBTK,CORO2B,KCNQ3,RIPOR3,HTT,LCP1,PTK2B,AACS,VHL,SYT9,KIAA1614,CACNA1E,DGKD,SMO,GLI3,TRAPPC12,EIPR1,I3LM43_PIG,RINT1,TRIM27,FOXO1,GRB10,SPTBN1,ABCG5,RAB7A,RASGRF2,STX8,CROCC2,MAD1L1,KCNH2,ATP2B1,ENPP1,DGKI,OCLN,R3HDM2,ROS1,FTO,ADCY8,NDFIP1,LLGL2,ANKFY1,BTBD9,IRS2,KCNJ10,GSG1,ABL1,DENND5B,KCNJ6,FRMD4A,RAB11FIP3,ATP9A,XPO4,BICD1,DPP10,KAT7,C7H6orf125,ARHGAP44,ATP2C1,MYOM1,DPP…
GO:0050794	Regulation of cellular process	313	10711	0.07	0.0333	9823.ENSSSCP00000000007,9823.ENSSSCP00000000021,9823.ENSSSCP00000000068,9823.ENSSSCP00000000785,9823.ENSSSCP00000001526,9823.ENSSSCP00000001986,9823.ENSSSCP00000002561,9823.ENSSSCP00000002652,9823.ENSSSCP00000002713,9823.ENSSSCP00000002882,9823.ENSSSCP00000003175,9823.ENSSSCP00000003391,9823.ENSSSCP00000003394,9823.ENSSSCP00000003545,9823.ENSSSCP00000003652,9823.ENSSSCP00000003711,9823.ENSSSCP000…	PPARA,PHF21B,CSDC2,TULP3,STK19,BLM,VSX2,RIN3,VRK1,USP10,F1RKN1_PIG,GRIN2D,CYTH2,LENG9,RNF207,DRAXIN,VPS13D,ROR1,ZFP69B,IBTK,SELENOS,CORO2B,PTBP3,TRAPPC9,KCNQ3,ZBTB10,CAPZA1,ANGPT4,KIAA1755,RIPOR3,CTCFL,BAIAP2L1,GTF2I,IL4R,HTT,HTRA3,ARHGAP10,LOC100625564,LRCH1,LCP1,ROR2,GFRA2,PTK2B,KIF13B,AACS,ECHDC3,VHL,GPR143,ARHGAP6,RNF14,SYT9,NUP98,C2CD3,CDCA7L,KIAA1614,CACNA1E,FBXO36,CAB39,DGKD,MROH2A,TRPM8,S…
GO:0007010	Cytoskeleton organization	49	1084	0.26	0.0390	9823.ENSSSCP00000004232,9823.ENSSSCP00000005337,9823.ENSSSCP00000007226,9823.ENSSSCP00000008123,9823.ENSSSCP00000009271,9823.ENSSSCP00000009633,9823.ENSSSCP00000010045,9823.ENSSSCP00000012891,9823.ENSSSCP00000015754,9823.ENSSSCP00000016474,9823.ENSSSCP00000017293,9823.ENSSSCP00000018215,9823.ENSSSCP00000020316,9823.ENSSSCP00000023286,9823.ENSSSCP00000025759,9823.ENSSSCP00000027683,9823.ENSSSCP000…	TESK2,CORO2B,CAPZA1,BAIAP2L1,HTT,ARHGAP10,LCP1,ARHGAP6,C2CD3,KIAA1614,IQCA1,EVPL,SH3BP1,CCDC114,SH3D19,PRKCZ,CFAP74,TRIM27,SPTBN1,DNAI1,ABLIM2,MARK3,SPTAN1,CROCC2,MAP4,ZNF207,DNAH17,CCDC57,RHOA,ARHGAP12,LLGL2,MPRIP,CFAP100,ABL1,TACC2,PALLD,FARP2,SVIL,MECP2,MTSS1,BICD1,ABLIM3,PIP5K1A,KPNB1,WDR73,TBCE,ATP2C1,CSNK1D,CIT
GO:0098739	Import across plasma membrane	13	136	0.58	0.0390	9823.ENSSSCP00000016478,9823.ENSSSCP00000020378,9823.ENSSSCP00000025163,9823.ENSSSCP00000025527,9823.ENSSSCP00000032837,9823.ENSSSCP00000038711,9823.ENSSSCP00000047603,9823.ENSSSCP00000049020,9823.ENSSSCP00000049411,9823.ENSSSCP00000052657,9823.ENSSSCP00000055881,9823.ENSSSCP00000057704,9823.ENSSSCP00000058489	CACNA1E,ATP1A4,I3LM43_PIG,ATP12A,FAM155A,KCNH2,GRM1,SLC2A10,LRP2,KCNJ10,SLC12A3,KCNJ6,TRPV1
GO:0043087	Regulation of GTPase activity	21	314	0.43	0.0392	9823.ENSSSCP00000001022,9823.ENSSSCP00000007958,9823.ENSSSCP00000010041,9823.ENSSSCP00000012891,9823.ENSSSCP00000020316,9823.ENSSSCP00000031443,9823.ENSSSCP00000034901,9823.ENSSSCP00000035847,9823.ENSSSCP00000039034,9823.ENSSSCP00000039695,9823.ENSSSCP00000042409,9823.ENSSSCP00000047715,9823.ENSSSCP00000047770,9823.ENSSSCP00000048751,9823.ENSSSCP00000050188,9823.ENSSSCP00000056214,9823.ENSSSCP000…	TBC1D22A,RIPOR3,LRCH1,ARHGAP6,SH3BP1,PLXNA4,RAP1GAP,RASGRF2,RALGAPA2,NTRK2,DGKI,ARHGAP12,SBF1,TBC1D9,AGAP1,BCAR3,GARNL3,PIP5K1A,ARHGAP44,NTRK3,RGS6
GO:1902531	Regulation of intracellular signal transduction	56	1306	0.23	0.0415	9823.ENSSSCP00000000007,9823.ENSSSCP00000001526,9823.ENSSSCP00000002882,9823.ENSSSCP00000003394,9823.ENSSSCP00000004123,9823.ENSSSCP00000005198,9823.ENSSSCP00000007822,9823.ENSSSCP00000007958,9823.ENSSSCP00000009271,9823.ENSSSCP00000010004,9823.ENSSSCP00000010242,9823.ENSSSCP00000010320,9823.ENSSSCP00000012884,9823.ENSSSCP00000017272,9823.ENSSSCP00000020316,9823.ENSSSCP00000022496,9823.ENSSSCP000…	PPARA,STK19,USP10,CYTH2,ROR1,SELENOS,KIAA1755,RIPOR3,HTT,LOC100625564,ROR2,PTK2B,GPR143,DGKD,SH3BP1,PRR5,URI1,CASP10,PRKCZ,TRIM27,EIF2AK3,FOXO1,SPAG9,RAP1GAP,MAP2K3,RASGRF2,KLHDC10,MARK3,CYTH3,GPR143-2,MAD1L1,RALGAPA2,MAPKAP1,NTRK2,PLEKHA1,DGKI,RHOA,ROS1,GRM1,ARHGAP12,LRP2,FBP1,DUSP9,KIF14,PDE10A,ABL1,BCAR3,ANKRD17,PIK3AP1,GARNL3,DEPTOR,ARHGAP44,NTRK3,ATP2C1,CIT,CYTH1
Molecular Function
#term ID	term description	observed gene count	background gene count	strength	false discovery rate	matching proteins in your network (IDs)	matching proteins in your network (labels)
GO:0043168	Anion binding	101	2238	0.26	2.22e-05	9823.ENSSSCP00000001418,9823.ENSSSCP00000001526,9823.ENSSSCP00000001828,9823.ENSSSCP00000001986,9823.ENSSSCP00000002713,9823.ENSSSCP00000003394,9823.ENSSSCP00000003545,9823.ENSSSCP00000004052,9823.ENSSSCP00000004123,9823.ENSSSCP00000004232,9823.ENSSSCP00000008849,9823.ENSSSCP00000010242,9823.ENSSSCP00000010320,9823.ENSSSCP00000010342,9823.ENSSSCP00000010417,9823.ENSSSCP00000011230,9823.ENSSSCP000…	GNL1,STK19,ABCC10,BLM,VRK1,CYTH2,LENG9,MOCOS,ROR1,TESK2,MTHFD2,ROR2,PTK2B,KIF13B,AACS,ENTPD7,GPR143,SYT9,CDCA7L,DGKD,UGT1A6,IQCA1,EFTUD2,DHX8,ATP1A4,ATP12A,PRKCZ,K7GLG1_PIG,ABCA5,EIF2AK3,PLXNA4,ABCC5,CHDH,ABCG5,RAB7A,ATP2A3,NLRC5,MAP2K3,RPS6KA2,EEF2K,NEK6,MARK3,CYTH3,GPR143-2,DHX34,RHOT1,ATP2B1,CHD2,ENPP1,MAPKAP1,NTRK2,MSH3,PLEKHA1,RUNX1,PRKAR2A,DGKI,DNAH17,ATP8A2,NUAK1,XPR1,RHOA,FDXR,ROS1,DGKH,A…
GO:0030554	Adenyl nucleotide binding	74	1464	0.31	2.25e-05	9823.ENSSSCP00000001526,9823.ENSSSCP00000001828,9823.ENSSSCP00000001986,9823.ENSSSCP00000002713,9823.ENSSSCP00000003545,9823.ENSSSCP00000004123,9823.ENSSSCP00000004232,9823.ENSSSCP00000010242,9823.ENSSSCP00000010320,9823.ENSSSCP00000010342,9823.ENSSSCP00000010417,9823.ENSSSCP00000011230,9823.ENSSSCP00000015256,9823.ENSSSCP00000016308,9823.ENSSSCP00000017272,9823.ENSSSCP00000017293,9823.ENSSSCP000…	STK19,ABCC10,BLM,VRK1,LENG9,ROR1,TESK2,ROR2,PTK2B,KIF13B,AACS,ENTPD7,SIL1,CDCA7L,DGKD,IQCA1,DHX8,ATP1A4,ATP12A,PRKCZ,ABCA5,EIF2AK3,PLXNA4,ABCC5,ABCG5,ATP2A3,NLRC5,MAP2K3,RPS6KA2,EEF2K,NEK6,MARK3,DHX34,ATP2B1,CHD2,ENPP1,NTRK2,MSH3,RUNX1,PRKAR2A,DGKI,DNAH17,ATP8A2,NUAK1,ROS1,DGKH,ADCY8,CHST15,MYO3B,FBP1,ITPK1,ABCD4,KIF14,SRPK2,PDE10A,ABL1,PFKFB4,KIF9,ATP9A,ACOT7,CARS2,MYH3,KIF26A,MAP2K5,NAXD,CDK3,P…
GO:0032559	Adenyl ribonucleotide binding	73	1454	0.3	2.48e-05	9823.ENSSSCP00000001526,9823.ENSSSCP00000001828,9823.ENSSSCP00000001986,9823.ENSSSCP00000002713,9823.ENSSSCP00000003545,9823.ENSSSCP00000004123,9823.ENSSSCP00000004232,9823.ENSSSCP00000010242,9823.ENSSSCP00000010320,9823.ENSSSCP00000010342,9823.ENSSSCP00000010417,9823.ENSSSCP00000011230,9823.ENSSSCP00000016308,9823.ENSSSCP00000017272,9823.ENSSSCP00000017293,9823.ENSSSCP00000018412,9823.ENSSSCP000…	STK19,ABCC10,BLM,VRK1,LENG9,ROR1,TESK2,ROR2,PTK2B,KIF13B,AACS,ENTPD7,CDCA7L,DGKD,IQCA1,DHX8,ATP1A4,ATP12A,PRKCZ,ABCA5,EIF2AK3,PLXNA4,ABCC5,ABCG5,ATP2A3,NLRC5,MAP2K3,RPS6KA2,EEF2K,NEK6,MARK3,DHX34,ATP2B1,CHD2,ENPP1,NTRK2,MSH3,RUNX1,PRKAR2A,DGKI,DNAH17,ATP8A2,NUAK1,ROS1,DGKH,ADCY8,CHST15,MYO3B,FBP1,ITPK1,ABCD4,KIF14,SRPK2,PDE10A,ABL1,PFKFB4,KIF9,ATP9A,ACOT7,CARS2,MYH3,KIF26A,MAP2K5,NAXD,CDK3,PIP5K1…
GO:0043167	Ion binding	181	5070	0.15	8.13e-05	9823.ENSSSCP00000000007,9823.ENSSSCP00000000021,9823.ENSSSCP00000000777,9823.ENSSSCP00000001418,9823.ENSSSCP00000001526,9823.ENSSSCP00000001828,9823.ENSSSCP00000001986,9823.ENSSSCP00000002713,9823.ENSSSCP00000003175,9823.ENSSSCP00000003394,9823.ENSSSCP00000003545,9823.ENSSSCP00000003652,9823.ENSSSCP00000004052,9823.ENSSSCP00000004123,9823.ENSSSCP00000004232,9823.ENSSSCP00000004233,9823.ENSSSCP000…	PPARA,PHF21B,PRMT8,GNL1,STK19,ABCC10,BLM,VRK1,F1RKN1_PIG,CYTH2,LENG9,RNF207,MOCOS,ROR1,TESK2,TOE1,ZFP69B,MTHFD2,LCP1,ROR2,PTK2B,KIF13B,AACS,SLIT1,LOXL4,ENTPD7,GPR143,RNF14,SYT9,CDCA7L,CACNA1E,DNER,DGKD,UGT1A6,IQCA1,GLI3,ADAMTS16,ZACN,EFTUD2,DHX8,RNF135,SMYD3,PLEKHM3,ATP1A4,UMODL1,ZNF114,CDH4,EIPR1,I3LM43_PIG,IDO2,ATP12A,PRKCZ,OMA1,TRIM27,K7GLG1_PIG,TATDN1,ABCA5,RBM10,EIF2AK3,PCP4,PLXNA4,ABCC5,CHD…
GO:0000166	Nucleotide binding	90	2046	0.25	0.00011	9823.ENSSSCP00000001418,9823.ENSSSCP00000001526,9823.ENSSSCP00000001828,9823.ENSSSCP00000001986,9823.ENSSSCP00000002713,9823.ENSSSCP00000003545,9823.ENSSSCP00000004123,9823.ENSSSCP00000004232,9823.ENSSSCP00000010242,9823.ENSSSCP00000010320,9823.ENSSSCP00000010342,9823.ENSSSCP00000010417,9823.ENSSSCP00000011230,9823.ENSSSCP00000015256,9823.ENSSSCP00000016308,9823.ENSSSCP00000017272,9823.ENSSSCP000…	GNL1,STK19,ABCC10,BLM,VRK1,LENG9,ROR1,TESK2,ROR2,PTK2B,KIF13B,AACS,ENTPD7,SIL1,CDCA7L,DGKD,IQCA1,EFTUD2,DHX8,ATP1A4,ATP12A,PRKCZ,ABCA5,EIF2AK3,PLXNA4,ABCC5,CHDH,ABCG5,RAB7A,ATP2A3,NLRC5,MAP2K3,RPS6KA2,EEF2K,NEK6,MARK3,DHX34,RHOT1,ATP2B1,CHD2,ENPP1,NTRK2,MSH3,RUNX1,PRKAR2A,DGKI,DNAH17,ATP8A2,NUAK1,RHOA,FDXR,ROS1,DGKH,ADCY8,CHST15,MYO3B,FBP1,ACADSB,ITPK1,ABCD4,MTHFR,CRYL1,KIF14,SRPK2,PDE10A,ABL1,PF…
GO:0005488	Binding	388	13256	0.07	0.00011	9823.ENSSSCP00000000007,9823.ENSSSCP00000000015,9823.ENSSSCP00000000021,9823.ENSSSCP00000000068,9823.ENSSSCP00000000777,9823.ENSSSCP00000000785,9823.ENSSSCP00000000980,9823.ENSSSCP00000001022,9823.ENSSSCP00000001418,9823.ENSSSCP00000001526,9823.ENSSSCP00000001828,9823.ENSSSCP00000001986,9823.ENSSSCP00000002561,9823.ENSSSCP00000002652,9823.ENSSSCP00000002667,9823.ENSSSCP00000002713,9823.ENSSSCP000…	PPARA,FAM118A,PHF21B,CSDC2,PRMT8,TULP3,EPYC,TBC1D22A,GNL1,STK19,ABCC10,BLM,VSX2,RIN3,PRIMA1,VRK1,USP10,F1RKN1_PIG,F1RI37_PIG,BSPH1,CYTH2,LENG9,NLRP7,RNF207,VPS13D,OSBPL1A,MOCOS,ROR1,TESK2,TOE1,ZFP69B,IBTK,SELENOS,CORO2B,PTBP3,KCNQ3,ZBTB10,CD58,SYCP1,CAPZA1,ANGPT4,DNTTIP1,RIPOR3,CTCFL,BAIAP2L1,GTF2I,MTHFD2,HTT,HTRA3,LCP1,ROR2,PTK2B,KIF13B,AACS,FBXO21,SLIT1,LOXL4,ENTPD7,KCTD3,ITIH2,VHL,GPR143,ARHGA…
GO:0005524	ATP binding	68	1410	0.29	0.00011	9823.ENSSSCP00000001526,9823.ENSSSCP00000001828,9823.ENSSSCP00000001986,9823.ENSSSCP00000002713,9823.ENSSSCP00000003545,9823.ENSSSCP00000004123,9823.ENSSSCP00000004232,9823.ENSSSCP00000010242,9823.ENSSSCP00000010320,9823.ENSSSCP00000010342,9823.ENSSSCP00000010417,9823.ENSSSCP00000011230,9823.ENSSSCP00000016308,9823.ENSSSCP00000017272,9823.ENSSSCP00000017293,9823.ENSSSCP00000018412,9823.ENSSSCP000…	STK19,ABCC10,BLM,VRK1,LENG9,ROR1,TESK2,ROR2,PTK2B,KIF13B,AACS,ENTPD7,CDCA7L,DGKD,IQCA1,DHX8,ATP1A4,ATP12A,PRKCZ,ABCA5,EIF2AK3,PLXNA4,ABCC5,ABCG5,ATP2A3,NLRC5,MAP2K3,RPS6KA2,EEF2K,NEK6,MARK3,DHX34,ATP2B1,CHD2,ENPP1,NTRK2,MSH3,RUNX1,DGKI,DNAH17,ATP8A2,NUAK1,ROS1,DGKH,ADCY8,MYO3B,ITPK1,ABCD4,KIF14,SRPK2,ABL1,PFKFB4,KIF9,ATP9A,CARS2,MYH3,KIF26A,MAP2K5,NAXD,CDK3,PIP5K1A,LIG1,ABCC3,NTRK3,ATP2C1,CSNK1D,…
GO:0030695	GTPase regulator activity	32	444	0.46	0.00011	9823.ENSSSCP00000001022,9823.ENSSSCP00000002652,9823.ENSSSCP00000003394,9823.ENSSSCP00000006343,9823.ENSSSCP00000007822,9823.ENSSSCP00000009633,9823.ENSSSCP00000012891,9823.ENSSSCP00000020316,9823.ENSSSCP00000022496,9823.ENSSSCP00000025735,9823.ENSSSCP00000034812,9823.ENSSSCP00000034901,9823.ENSSSCP00000035847,9823.ENSSSCP00000036985,9823.ENSSSCP00000039034,9823.ENSSSCP00000040322,9823.ENSSSCP000…	TBC1D22A,RIN3,CYTH2,TRAPPC9,KIAA1755,ARHGAP10,ARHGAP6,SH3BP1,PRR5,TBC1D1,SPATA13,RAP1GAP,RASGRF2,CYTH3,RALGAPA2,RAPGEF6,DGKI,DOCK3,ARHGAP12,SBF1,TBC1D9,LLGL2,AGAP1,BCAR3,DENND5B,FARP2,ITSN1,GARNL3,PLEKHA6,ARHGAP44,CYTH1,RGS6
GO:0036094	Small molecule binding	99	2340	0.23	0.00011	9823.ENSSSCP00000001418,9823.ENSSSCP00000001526,9823.ENSSSCP00000001828,9823.ENSSSCP00000001986,9823.ENSSSCP00000002713,9823.ENSSSCP00000003394,9823.ENSSSCP00000003545,9823.ENSSSCP00000004019,9823.ENSSSCP00000004052,9823.ENSSSCP00000004123,9823.ENSSSCP00000004232,9823.ENSSSCP00000010242,9823.ENSSSCP00000010320,9823.ENSSSCP00000010342,9823.ENSSSCP00000010417,9823.ENSSSCP00000011230,9823.ENSSSCP000…	GNL1,STK19,ABCC10,BLM,VRK1,CYTH2,LENG9,OSBPL1A,MOCOS,ROR1,TESK2,ROR2,PTK2B,KIF13B,AACS,ENTPD7,GPR143,SIL1,CDCA7L,DGKD,UGT1A6,IQCA1,EFTUD2,DHX8,ATP1A4,ATP12A,PRKCZ,ABCA5,EIF2AK3,PLXNA4,ABCC5,CHDH,ABCG5,RAB7A,ATP2A3,NLRC5,MAP2K3,RPS6KA2,EEF2K,NEK6,MARK3,GPR143-2,DHX34,RHOT1,ATP2B1,CHD2,ENPP1,NTRK2,MSH3,RUNX1,PRKAR2A,DGKI,DNAH17,ATP8A2,NUAK1,XPR1,RHOA,FDXR,ROS1,DGKH,ADCY8,CHST15,MYO3B,FBP1,ACADSB,IT…
GO:0097367	Carbohydrate derivative binding	92	2112	0.24	0.00011	9823.ENSSSCP00000000980,9823.ENSSSCP00000001418,9823.ENSSSCP00000001526,9823.ENSSSCP00000001828,9823.ENSSSCP00000001986,9823.ENSSSCP00000002713,9823.ENSSSCP00000003381,9823.ENSSSCP00000003545,9823.ENSSSCP00000004123,9823.ENSSSCP00000004232,9823.ENSSSCP00000010242,9823.ENSSSCP00000010320,9823.ENSSSCP00000010342,9823.ENSSSCP00000010417,9823.ENSSSCP00000011201,9823.ENSSSCP00000011230,9823.ENSSSCP000…	EPYC,GNL1,STK19,ABCC10,BLM,VRK1,BSPH1,LENG9,ROR1,TESK2,ROR2,PTK2B,KIF13B,AACS,SLIT1,ENTPD7,ITIH2,CDCA7L,DGKD,IQCA1,EFTUD2,DHX8,ATP1A4,VIT,ATP12A,PRKCZ,K7GLG1_PIG,ABCA5,EIF2AK3,PLXNA4,ABCC5,IMPG2,ABCG5,RAB7A,ATP2A3,NLRC5,MAP2K3,RPS6KA2,EEF2K,NEK6,MARK3,DHX34,RHOT1,ATP2B1,CHD2,APLP2,ENPP1,NTRK2,MSH3,ZNF207,RUNX1,PRKAR2A,DGKI,DNAH17,ATP8A2,NUAK1,RHOA,ROS1,DGKH,ADCY8,CHST15,MYO3B,FBP1,ITPK1,ABCD4,KIF…
GO:0030234	Enzyme regulator activity	56	1086	0.31	0.00013	9823.ENSSSCP00000001022,9823.ENSSSCP00000002652,9823.ENSSSCP00000003394,9823.ENSSSCP00000004810,9823.ENSSSCP00000006343,9823.ENSSSCP00000007666,9823.ENSSSCP00000007822,9823.ENSSSCP00000009633,9823.ENSSSCP00000011867,9823.ENSSSCP00000012891,9823.ENSSSCP00000017231,9823.ENSSSCP00000017284,9823.ENSSSCP00000020316,9823.ENSSSCP00000021831,9823.ENSSSCP00000022496,9823.ENSSSCP00000022868,9823.ENSSSCP000…	TBC1D22A,RIN3,CYTH2,IBTK,TRAPPC9,ANGPT4,KIAA1755,ARHGAP10,ITIH2,ARHGAP6,CAB39,UGT1A6,SH3BP1,UMODL1,PRR5,URI1,CCNB1,TBC1D1,CST9L,COL6A3,PPP6R2,ATP2A3,SPATA13,RAP1GAP,PPP6R3,RASGRF2,CYTH3,RALGAPA2,APLP2,RAPGEF6,PRKAR2A,DGKI,ARMC9,DOCK3,PPP1R37,ARHGAP12,SBF1,WDR81,TBC1D9,LLGL2,AGAP1,LOC100511937,BCAR3,DENND5B,FARP2,CCND3,SPINK13,ITSN1,PPP2R3B,GARNL3,BRCC3,PLEKHA6,ARHGAP44,CIT,CYTH1,RGS6
GO:0019899	Enzyme binding	77	1710	0.26	0.00015	9823.ENSSSCP00000000007,9823.ENSSSCP00000000777,9823.ENSSSCP00000000785,9823.ENSSSCP00000001526,9823.ENSSSCP00000002652,9823.ENSSSCP00000002667,9823.ENSSSCP00000002713,9823.ENSSSCP00000004810,9823.ENSSSCP00000005198,9823.ENSSSCP00000007666,9823.ENSSSCP00000009271,9823.ENSSSCP00000010045,9823.ENSSSCP00000010242,9823.ENSSSCP00000012891,9823.ENSSSCP00000015317,9823.ENSSSCP00000016474,9823.ENSSSCP000…	PPARA,PRMT8,TULP3,STK19,RIN3,PRIMA1,VRK1,IBTK,SELENOS,ANGPT4,HTT,LCP1,ROR2,ARHGAP6,RNF14,KIAA1614,CAB39,DGKD,UGT1A6,GLI3,SMYD3,ATP1A4,URI1,CSE1L,CASP10,TRIM27,EIF2AK3,NFATC2,FOXO1,SPAG9,MLPH,SPTBN1,PPP6R2,RAP1GAP,MAP2K3,CHCHD3,PPP6R3,NEK6,STX8,KCNH2,PTPRK,MAPKAP1,NTRK2,MSH3,PRKAR2A,DGKI,SKI,DOCK3,RHOA,ROS1,JAKMIP1,LOC100737676,ANKFY1,KIF14,IRS2,GSG1,ABL1,AXIN2,JAKMIP3,LRBA,BCAR3,DENND5B,RAB11FIP3…
GO:0017076	Purine nucleotide binding	80	1809	0.25	0.00016	9823.ENSSSCP00000001418,9823.ENSSSCP00000001526,9823.ENSSSCP00000001828,9823.ENSSSCP00000001986,9823.ENSSSCP00000002713,9823.ENSSSCP00000003545,9823.ENSSSCP00000004123,9823.ENSSSCP00000004232,9823.ENSSSCP00000010242,9823.ENSSSCP00000010320,9823.ENSSSCP00000010342,9823.ENSSSCP00000010417,9823.ENSSSCP00000011230,9823.ENSSSCP00000015256,9823.ENSSSCP00000016308,9823.ENSSSCP00000017272,9823.ENSSSCP000…	GNL1,STK19,ABCC10,BLM,VRK1,LENG9,ROR1,TESK2,ROR2,PTK2B,KIF13B,AACS,ENTPD7,SIL1,CDCA7L,DGKD,IQCA1,EFTUD2,DHX8,ATP1A4,ATP12A,PRKCZ,ABCA5,EIF2AK3,PLXNA4,ABCC5,ABCG5,RAB7A,ATP2A3,NLRC5,MAP2K3,RPS6KA2,EEF2K,NEK6,MARK3,DHX34,RHOT1,ATP2B1,CHD2,ENPP1,NTRK2,MSH3,RUNX1,PRKAR2A,DGKI,DNAH17,ATP8A2,NUAK1,RHOA,ROS1,DGKH,ADCY8,CHST15,MYO3B,FBP1,ITPK1,ABCD4,KIF14,SRPK2,PDE10A,ABL1,PFKFB4,KIF9,ATP9A,ACOT7,CARS2,M…
GO:0032555	Purine ribonucleotide binding	79	1792	0.25	0.00020	9823.ENSSSCP00000001418,9823.ENSSSCP00000001526,9823.ENSSSCP00000001828,9823.ENSSSCP00000001986,9823.ENSSSCP00000002713,9823.ENSSSCP00000003545,9823.ENSSSCP00000004123,9823.ENSSSCP00000004232,9823.ENSSSCP00000010242,9823.ENSSSCP00000010320,9823.ENSSSCP00000010342,9823.ENSSSCP00000010417,9823.ENSSSCP00000011230,9823.ENSSSCP00000016308,9823.ENSSSCP00000017272,9823.ENSSSCP00000017293,9823.ENSSSCP000…	GNL1,STK19,ABCC10,BLM,VRK1,LENG9,ROR1,TESK2,ROR2,PTK2B,KIF13B,AACS,ENTPD7,CDCA7L,DGKD,IQCA1,EFTUD2,DHX8,ATP1A4,ATP12A,PRKCZ,ABCA5,EIF2AK3,PLXNA4,ABCC5,ABCG5,RAB7A,ATP2A3,NLRC5,MAP2K3,RPS6KA2,EEF2K,NEK6,MARK3,DHX34,RHOT1,ATP2B1,CHD2,ENPP1,NTRK2,MSH3,RUNX1,PRKAR2A,DGKI,DNAH17,ATP8A2,NUAK1,RHOA,ROS1,DGKH,ADCY8,CHST15,MYO3B,FBP1,ITPK1,ABCD4,KIF14,SRPK2,PDE10A,ABL1,PFKFB4,KIF9,ATP9A,ACOT7,CARS2,MYH3,K…
GO:0035639	Purine ribonucleoside triphosphate binding	74	1740	0.23	0.0014	9823.ENSSSCP00000001418,9823.ENSSSCP00000001526,9823.ENSSSCP00000001828,9823.ENSSSCP00000001986,9823.ENSSSCP00000002713,9823.ENSSSCP00000003545,9823.ENSSSCP00000004123,9823.ENSSSCP00000004232,9823.ENSSSCP00000010242,9823.ENSSSCP00000010320,9823.ENSSSCP00000010342,9823.ENSSSCP00000010417,9823.ENSSSCP00000011230,9823.ENSSSCP00000016308,9823.ENSSSCP00000017272,9823.ENSSSCP00000017293,9823.ENSSSCP000…	GNL1,STK19,ABCC10,BLM,VRK1,LENG9,ROR1,TESK2,ROR2,PTK2B,KIF13B,AACS,ENTPD7,CDCA7L,DGKD,IQCA1,EFTUD2,DHX8,ATP1A4,ATP12A,PRKCZ,ABCA5,EIF2AK3,PLXNA4,ABCC5,ABCG5,RAB7A,ATP2A3,NLRC5,MAP2K3,RPS6KA2,EEF2K,NEK6,MARK3,DHX34,RHOT1,ATP2B1,CHD2,ENPP1,NTRK2,MSH3,RUNX1,DGKI,DNAH17,ATP8A2,NUAK1,RHOA,ROS1,DGKH,ADCY8,MYO3B,ITPK1,ABCD4,KIF14,SRPK2,ABL1,PFKFB4,KIF9,ATP9A,CARS2,MYH3,KIF26A,MAP2K5,NAXD,CDK3,PIP5K1A,LI…
GO:0005515	Protein binding	212	6593	0.11	0.0019	9823.ENSSSCP00000000007,9823.ENSSSCP00000000015,9823.ENSSSCP00000000777,9823.ENSSSCP00000000785,9823.ENSSSCP00000001022,9823.ENSSSCP00000001526,9823.ENSSSCP00000001986,9823.ENSSSCP00000002652,9823.ENSSSCP00000002667,9823.ENSSSCP00000002713,9823.ENSSSCP00000002882,9823.ENSSSCP00000003545,9823.ENSSSCP00000003558,9823.ENSSSCP00000003652,9823.ENSSSCP00000003729,9823.ENSSSCP00000004123,9823.ENSSSCP000…	PPARA,FAM118A,PRMT8,TULP3,TBC1D22A,STK19,BLM,RIN3,PRIMA1,VRK1,USP10,LENG9,NLRP7,RNF207,VPS13D,ROR1,IBTK,SELENOS,CORO2B,KCNQ3,CD58,CAPZA1,ANGPT4,DNTTIP1,RIPOR3,CTCFL,BAIAP2L1,GTF2I,HTT,HTRA3,LCP1,ROR2,PTK2B,KIF13B,SLIT1,KCTD3,ARHGAP6,OSBP,SIL1,RNF14,SYT9,KIAA1614,HAT1,SPHKAP,DNER,CAB39,DGKD,UGT1A6,SMO,GLI3,LARP1,NARF,SRP68,DHX8,RNF135,SMYD3,SH3BP1,ATP1A4,CCR6,MCM3AP,PXDN,CDH4,URI1,CNOT1,SH3D19,CSE…
GO:0019900	Kinase binding	34	599	0.36	0.0025	9823.ENSSSCP00000002713,9823.ENSSSCP00000004810,9823.ENSSSCP00000007666,9823.ENSSSCP00000009271,9823.ENSSSCP00000010242,9823.ENSSSCP00000016474,9823.ENSSSCP00000017231,9823.ENSSSCP00000017272,9823.ENSSSCP00000020378,9823.ENSSSCP00000028411,9823.ENSSSCP00000031776,9823.ENSSSCP00000034977,9823.ENSSSCP00000035820,9823.ENSSSCP00000038870,9823.ENSSSCP00000039661,9823.ENSSSCP00000042250,9823.ENSSSCP000…	VRK1,IBTK,ANGPT4,HTT,ROR2,KIAA1614,CAB39,DGKD,ATP1A4,TRIM27,SPAG9,MAP2K3,NEK6,PTPRK,MAPKAP1,PRKAR2A,SKI,RHOA,JAKMIP1,KIF14,IRS2,ABL1,AXIN2,JAKMIP3,LRBA,BCAR3,CCND3,BICD1,UTRN,PIP5K1A,PITPNM3,CIT,MYOM1,WDFY4
GO:0016773	Phosphotransferase activity, alcohol group as acceptor	36	681	0.33	0.0056	9823.ENSSSCP00000001526,9823.ENSSSCP00000002713,9823.ENSSSCP00000004123,9823.ENSSSCP00000004232,9823.ENSSSCP00000010242,9823.ENSSSCP00000010320,9823.ENSSSCP00000016308,9823.ENSSSCP00000017272,9823.ENSSSCP00000027683,9823.ENSSSCP00000029692,9823.ENSSSCP00000034977,9823.ENSSSCP00000035213,9823.ENSSSCP00000035506,9823.ENSSSCP00000035820,9823.ENSSSCP00000036113,9823.ENSSSCP00000039695,9823.ENSSSCP000…	STK19,VRK1,ROR1,TESK2,ROR2,PTK2B,CDCA7L,DGKD,PRKCZ,EIF2AK3,MAP2K3,RPS6KA2,EEF2K,NEK6,MARK3,NTRK2,DGKI,NUAK1,FAM20B,HEATR5B,ROS1,DGKH,MYO3B,ITPK1,SRPK2,ABL1,CERK,PFKFB4,CCND3,MAP2K5,CDK3,PIP5K1A,TGFBR3,NTRK3,CSNK1D,CIT
GO:0016301	Kinase activity	38	757	0.3	0.0094	9823.ENSSSCP00000001526,9823.ENSSSCP00000002713,9823.ENSSSCP00000004123,9823.ENSSSCP00000004232,9823.ENSSSCP00000010242,9823.ENSSSCP00000010320,9823.ENSSSCP00000016308,9823.ENSSSCP00000017272,9823.ENSSSCP00000027683,9823.ENSSSCP00000029692,9823.ENSSSCP00000031443,9823.ENSSSCP00000034977,9823.ENSSSCP00000035213,9823.ENSSSCP00000035506,9823.ENSSSCP00000035820,9823.ENSSSCP00000036113,9823.ENSSSCP000…	STK19,VRK1,ROR1,TESK2,ROR2,PTK2B,CDCA7L,DGKD,PRKCZ,EIF2AK3,PLXNA4,MAP2K3,RPS6KA2,EEF2K,NEK6,MARK3,NTRK2,DGKI,NUAK1,HEATR5B,ROS1,DGKH,MYO3B,ITPK1,SRPK2,ABL1,CERK,PFKFB4,IP6K2,CCND3,MAP2K5,CDK3,PIP5K1A,TGFBR3,NTRK3,CSNK1D,CIT,AK5
GO:0005096	GTPase activator activity	17	237	0.46	0.0239	9823.ENSSSCP00000001022,9823.ENSSSCP00000002652,9823.ENSSSCP00000009633,9823.ENSSSCP00000012891,9823.ENSSSCP00000020316,9823.ENSSSCP00000022496,9823.ENSSSCP00000025735,9823.ENSSSCP00000034901,9823.ENSSSCP00000039034,9823.ENSSSCP00000047715,9823.ENSSSCP00000048751,9823.ENSSSCP00000049828,9823.ENSSSCP00000050188,9823.ENSSSCP00000065945,9823.ENSSSCP00000068688,9823.ENSSSCP00000071936,9823.ENSSSCP000…	TBC1D22A,RIN3,ARHGAP10,ARHGAP6,SH3BP1,PRR5,TBC1D1,RAP1GAP,RALGAPA2,ARHGAP12,TBC1D9,LLGL2,AGAP1,GARNL3,PLEKHA6,ARHGAP44,RGS6
GO:0015662	P-type ion transporter activity	5	18	0.15	0.0251	9823.ENSSSCP00000020378,9823.ENSSSCP00000025527,9823.ENSSSCP00000033739,9823.ENSSSCP00000038808,9823.ENSSSCP00000072500	ATP1A4,ATP12A,ATP2A3,ATP2B1,ATP2C1
GO:0042626	ATPase-coupled transmembrane transporter activity	11	112	0.59	0.0263	9823.ENSSSCP00000001828,9823.ENSSSCP00000020378,9823.ENSSSCP00000025527,9823.ENSSSCP00000029147,9823.ENSSSCP00000031514,9823.ENSSSCP00000033051,9823.ENSSSCP00000033739,9823.ENSSSCP00000038808,9823.ENSSSCP00000051619,9823.ENSSSCP00000071284,9823.ENSSSCP00000072500	ABCC10,ATP1A4,ATP12A,ABCA5,ABCC5,ABCG5,ATP2A3,ATP2B1,ABCD4,ABCC3,ATP2C1
GO:0098772	Molecular function regulator activity	66	1712	0.19	0.0478	9823.ENSSSCP00000001022,9823.ENSSSCP00000002652,9823.ENSSSCP00000003394,9823.ENSSSCP00000004810,9823.ENSSSCP00000006343,9823.ENSSSCP00000007666,9823.ENSSSCP00000007822,9823.ENSSSCP00000009633,9823.ENSSSCP00000011867,9823.ENSSSCP00000012891,9823.ENSSSCP00000015256,9823.ENSSSCP00000017231,9823.ENSSSCP00000017284,9823.ENSSSCP00000020316,9823.ENSSSCP00000021831,9823.ENSSSCP00000022496,9823.ENSSSCP000…	TBC1D22A,RIN3,CYTH2,IBTK,TRAPPC9,ANGPT4,KIAA1755,ARHGAP10,ITIH2,ARHGAP6,SIL1,CAB39,UGT1A6,SH3BP1,UMODL1,PRR5,URI1,CCNB1,TBC1D1,CST9L,COL6A3,LTA,PPP6R2,RAB7A,ATP2A3,SPATA13,RAP1GAP,PPP6R3,RASGRF2,CYTH3,STX8,RALGAPA2,APLP2,RAPGEF6,PRKAR2A,DGKI,ARMC9,DOCK3,PPP1R37,RHOA,ARHGAP12,SBF1,WDR81,TBC1D9,LLGL2,AGAP1,LOC100511937,BCAR3,DENND5B,FARP2,CCND3,SPINK13,NTF4,ITSN1,KIAA1549L,PPP2R3B,GARNL3,NTN1,NRXN3…
Cellular Component
#term ID	term description	observed gene count	background gene count	strength	false discovery rate	matching proteins in your network (IDs)	matching proteins in your network (labels)
GO:0005622	Intracellular anatomical structure	413	13757	0.08	1.52e-07	9823.ENSSSCP00000000007,9823.ENSSSCP00000000021,9823.ENSSSCP00000000068,9823.ENSSSCP00000000785,9823.ENSSSCP00000001022,9823.ENSSSCP00000001043,9823.ENSSSCP00000001050,9823.ENSSSCP00000001418,9823.ENSSSCP00000001526,9823.ENSSSCP00000001986,9823.ENSSSCP00000002561,9823.ENSSSCP00000002652,9823.ENSSSCP00000002713,9823.ENSSSCP00000002882,9823.ENSSSCP00000003175,9823.ENSSSCP00000003210,9823.ENSSSCP000…	PPARA,PHF21B,CSDC2,TULP3,TBC1D22A,PANX2,TTLL8,GNL1,STK19,BLM,VSX2,RIN3,VRK1,USP10,F1RKN1_PIG,F1RI37_PIG,CYTH2,BCAT2,LENG9,NLRP7,RNF207,OSBPL1A,MOCOS,TESK2,TOE1,ZFP69B,OSTM1,IBTK,SELENOS,PTBP3,TRAPPC9,TMEM71,ZBTB10,THEM5,SYCP1,CAPZA1,FKBP1A,KIAA1755,DNTTIP1,RIPOR3,BCAS4,CTCFL,BAIAP2L1,GTF2I,IL4R,MTHFD2,HTT,ARHGAP10,LOC100625564,LRCH1,LCP1,PTK2B,KIF13B,AACS,FBXO21,ENTPD7,COG7,ECHDC3,VHL,KY,GPR143,A…
GO:0005737	Cytoplasm	323	10207	0.1	2.96e-06	9823.ENSSSCP00000000068,9823.ENSSSCP00000000785,9823.ENSSSCP00000001022,9823.ENSSSCP00000001043,9823.ENSSSCP00000001050,9823.ENSSSCP00000001986,9823.ENSSSCP00000002652,9823.ENSSSCP00000002713,9823.ENSSSCP00000002882,9823.ENSSSCP00000003210,9823.ENSSSCP00000003394,9823.ENSSSCP00000003396,9823.ENSSSCP00000003558,9823.ENSSSCP00000003652,9823.ENSSSCP00000004019,9823.ENSSSCP00000004052,9823.ENSSSCP000…	CSDC2,TULP3,TBC1D22A,PANX2,TTLL8,BLM,RIN3,VRK1,USP10,F1RI37_PIG,CYTH2,BCAT2,NLRP7,RNF207,OSBPL1A,MOCOS,TESK2,TOE1,OSTM1,IBTK,SELENOS,TRAPPC9,TMEM71,THEM5,CAPZA1,FKBP1A,KIAA1755,RIPOR3,BCAS4,CTCFL,BAIAP2L1,GTF2I,MTHFD2,HTT,ARHGAP10,LOC100625564,LRCH1,LCP1,PTK2B,KIF13B,AACS,FBXO21,ENTPD7,COG7,ECHDC3,VHL,KY,GPR143,ARHGAP6,ALDH3B1,OSBP,SIL1,RNF14,SYT9,PCSK7,CDCA7L,KIAA1614,SPHKAP,DNER,CAB39,DGKD,MROH…
GO:0005856	Cytoskeleton	90	1961	0.26	1.43e-05	9823.ENSSSCP00000000785,9823.ENSSSCP00000001050,9823.ENSSSCP00000002882,9823.ENSSSCP00000005198,9823.ENSSSCP00000007226,9823.ENSSSCP00000008123,9823.ENSSSCP00000008346,9823.ENSSSCP00000009271,9823.ENSSSCP00000010045,9823.ENSSSCP00000010320,9823.ENSSSCP00000010342,9823.ENSSSCP00000015754,9823.ENSSSCP00000017293,9823.ENSSSCP00000017553,9823.ENSSSCP00000017756,9823.ENSSSCP00000018143,9823.ENSSSCP000…	TULP3,TTLL8,USP10,SELENOS,CAPZA1,BAIAP2L1,IL4R,HTT,LCP1,PTK2B,KIF13B,C2CD3,IQCA1,SMO,GLI3,NARF,EVPL,HID1,CCDC42,CCNB1,CCDC114,ATP12A,PRKCZ,CFAP74,TMEM63B,TBL1X,SORBS1,SPAG9,MLPH,SPTBN1,DNAI1,LOC100624648,ABLIM2,NEK6,SPTAN1,CROCC2,MAP4,MAD1L1,RAPGEF6,ZNF207,TTLL10,PRKAR2A,DNAH17,SKI,NUAK1,CCDC57,ARMC9,ERC1,RHOA,NR3C1,DGKH,JAKMIP1,MYO3B,LLGL2,MPRIP,CFAP100,KLHL3,KIF14,ABL1,CEP162,DCDC2C,AXIN2,TACC2…
GO:0043226	Organelle	364	12189	0.08	4.75e-05	9823.ENSSSCP00000000007,9823.ENSSSCP00000000021,9823.ENSSSCP00000000068,9823.ENSSSCP00000000785,9823.ENSSSCP00000001050,9823.ENSSSCP00000001418,9823.ENSSSCP00000001526,9823.ENSSSCP00000001986,9823.ENSSSCP00000002561,9823.ENSSSCP00000002652,9823.ENSSSCP00000002713,9823.ENSSSCP00000002882,9823.ENSSSCP00000003175,9823.ENSSSCP00000003391,9823.ENSSSCP00000003396,9823.ENSSSCP00000003545,9823.ENSSSCP000…	PPARA,PHF21B,CSDC2,TULP3,TTLL8,GNL1,STK19,BLM,VSX2,RIN3,VRK1,USP10,F1RKN1_PIG,GRIN2D,BCAT2,LENG9,OSBPL1A,TESK2,TOE1,ZFP69B,OSTM1,IBTK,SELENOS,PTBP3,TRAPPC9,TMEM71,ZBTB10,THEM5,SYCP1,CAPZA1,DNTTIP1,RIPOR3,CTCFL,BAIAP2L1,GTF2I,IL4R,MTHFD2,HTT,LOC100625564,LCP1,PTK2B,KIF13B,ENTPD7,COG7,ECHDC3,VHL,GPR143,OSBP,SIL1,RNF14,SYT9,NUP98,C2CD3,PCSK7,CDCA7L,KIAA1614,HAT1,SPHKAP,DNER,UGT1A6,IQCA1,SMO,GLI3,CPL…
GO:0005829	Cytosol	125	3312	0.18	0.00051	9823.ENSSSCP00000001986,9823.ENSSSCP00000002652,9823.ENSSSCP00000002713,9823.ENSSSCP00000002882,9823.ENSSSCP00000003396,9823.ENSSSCP00000004019,9823.ENSSSCP00000004052,9823.ENSSSCP00000004731,9823.ENSSSCP00000007822,9823.ENSSSCP00000007960,9823.ENSSSCP00000008000,9823.ENSSSCP00000008123,9823.ENSSSCP00000009271,9823.ENSSSCP00000009633,9823.ENSSSCP00000010004,9823.ENSSSCP00000010045,9823.ENSSSCP000…	BLM,RIN3,VRK1,USP10,BCAT2,OSBPL1A,MOCOS,OSTM1,KIAA1755,BCAS4,CTCFL,BAIAP2L1,HTT,ARHGAP10,LOC100625564,LCP1,AACS,FBXO21,ARHGAP6,OSBP,RNF14,CDCA7L,DGKD,GLI3,LARP1,SRP68,HID1,EFTUD2,DHX8,SMYD3,SH3BP1,MCM3AP,URI1,USP24,CNOT1,ATP12A,SH3D19,CSE1L,CASP10,PRKCZ,TRIM27,EIF2AK3,NFATC2,SPAG9,SPTBN1,PPP6R2,RAB7A,NLRC5,SPATA13,RAP1GAP,MAP2K3,PPP6R3,NEK6,PDE8B,CYTH3,STX8,CROCC2,RALGAPA2,MAPKAP1,NTRK2,RAPGEF6,P…
GO:0110165	Cellular anatomical entity	519	19755	0.02	0.00051	9823.ENSSSCP00000000007,9823.ENSSSCP00000000015,9823.ENSSSCP00000000021,9823.ENSSSCP00000000068,9823.ENSSSCP00000000777,9823.ENSSSCP00000000785,9823.ENSSSCP00000000980,9823.ENSSSCP00000001022,9823.ENSSSCP00000001043,9823.ENSSSCP00000001050,9823.ENSSSCP00000001148,9823.ENSSSCP00000001418,9823.ENSSSCP00000001526,9823.ENSSSCP00000001828,9823.ENSSSCP00000001986,9823.ENSSSCP00000002561,9823.ENSSSCP000…	PPARA,FAM118A,PHF21B,CSDC2,PRMT8,TULP3,EPYC,TBC1D22A,PANX2,TTLL8,MBOAT1,GNL1,STK19,ABCC10,BLM,VSX2,RIN3,PRIMA1,VRK1,USP10,F1RKN1_PIG,F1RI37_PIG,BSPH1,GRIN2D,CYTH2,BCAT2,LENG9,NLRP7,RNF207,DRAXIN,VPS13D,OSBPL1A,MOCOS,ROR1,TESK2,TOE1,ZFP69B,OSTM1,IBTK,SELENOS,CORO2B,PTBP3,TRAPPC9,TMEM71,KCNQ3,ZBTB10,THEM5,CD58,SYCP1,CAPZA1,FKBP1A,ANGPT4,KIAA1755,DNTTIP1,RIPOR3,BCAS4,CTCFL,BAIAP2L1,GTF2I,IL4R,MTHFD2…
GO:0043229	Intracellular organelle	348	11827	0.07	0.00073	9823.ENSSSCP00000000007,9823.ENSSSCP00000000021,9823.ENSSSCP00000000785,9823.ENSSSCP00000001050,9823.ENSSSCP00000001418,9823.ENSSSCP00000001526,9823.ENSSSCP00000001986,9823.ENSSSCP00000002561,9823.ENSSSCP00000002652,9823.ENSSSCP00000002713,9823.ENSSSCP00000002882,9823.ENSSSCP00000003175,9823.ENSSSCP00000003396,9823.ENSSSCP00000003545,9823.ENSSSCP00000004019,9823.ENSSSCP00000004232,9823.ENSSSCP000…	PPARA,PHF21B,TULP3,TTLL8,GNL1,STK19,BLM,VSX2,RIN3,VRK1,USP10,F1RKN1_PIG,BCAT2,LENG9,OSBPL1A,TESK2,TOE1,ZFP69B,OSTM1,IBTK,SELENOS,PTBP3,TRAPPC9,TMEM71,ZBTB10,THEM5,CAPZA1,DNTTIP1,RIPOR3,CTCFL,BAIAP2L1,GTF2I,IL4R,MTHFD2,HTT,LOC100625564,LCP1,PTK2B,KIF13B,ENTPD7,COG7,ECHDC3,VHL,GPR143,OSBP,SIL1,RNF14,SYT9,NUP98,C2CD3,PCSK7,CDCA7L,KIAA1614,HAT1,SPHKAP,DNER,UGT1A6,IQCA1,SMO,GLI3,LARP1,GALNT10,NARF,SRP…
GO:0042995	Cell projection	74	1777	0.22	0.0032	9823.ENSSSCP00000000785,9823.ENSSSCP00000001050,9823.ENSSSCP00000002652,9823.ENSSSCP00000003394,9823.ENSSSCP00000004123,9823.ENSSSCP00000006363,9823.ENSSSCP00000009271,9823.ENSSSCP00000010004,9823.ENSSSCP00000010045,9823.ENSSSCP00000010320,9823.ENSSSCP00000012326,9823.ENSSSCP00000015754,9823.ENSSSCP00000017222,9823.ENSSSCP00000017293,9823.ENSSSCP00000017553,9823.ENSSSCP00000017756,9823.ENSSSCP000…	TULP3,TTLL8,RIN3,CYTH2,ROR1,KCNQ3,HTT,LOC100625564,LCP1,PTK2B,VHL,C2CD3,DNER,IQCA1,SMO,GLI3,CPLANE1,ZACN,CCDC42,SH3BP1,ATP1A4,CCR6,URI1,CCDC114,PRKCZ,CFAP74,MLPH,SPTBN1,IMPG2,DNAI1,SPATA13,EEF2K,MARK3,SPTAN1,CYTH3,CROCC2,MAP4,ATP2B1,NTRK2,PLEKHA1,TTLL10,PRKAR2A,DNAH17,ATP8A2,ARMC9,CPNE5,ERC1,RHOA,GRM1,ADCY8,LRP2,MYO3B,CFAP100,KCNJ10,CEP162,DCDC2C,PALLD,TRPV1,SVIL,DIP2B,LAPTM4B,NTF4,FANK1,ITSN1,AB…
GO:0015629	Actin cytoskeleton	24	413	0.37	0.0288	9823.ENSSSCP00000007226,9823.ENSSSCP00000008123,9823.ENSSSCP00000010045,9823.ENSSSCP00000025527,9823.ENSSSCP00000029617,9823.ENSSSCP00000031781,9823.ENSSSCP00000031872,9823.ENSSSCP00000035664,9823.ENSSSCP00000036441,9823.ENSSSCP00000038207,9823.ENSSSCP00000047718,9823.ENSSSCP00000049577,9823.ENSSSCP00000049828,9823.ENSSSCP00000050240,9823.ENSSSCP00000053721,9823.ENSSSCP00000058082,9823.ENSSSCP000…	CAPZA1,BAIAP2L1,LCP1,ATP12A,TMEM63B,MLPH,SPTBN1,ABLIM2,SPTAN1,CROCC2,DGKH,MYO3B,LLGL2,MPRIP,ABL1,PALLD,SVIL,KIF9,MTSS1,MYH3,ABLIM3,NTN1,SEPTIN9,AFAP1L1
GO:0015630	Microtubule cytoskeleton	51	1184	0.24	0.0288	9823.ENSSSCP00000001050,9823.ENSSSCP00000005198,9823.ENSSSCP00000008346,9823.ENSSSCP00000009271,9823.ENSSSCP00000010342,9823.ENSSSCP00000015754,9823.ENSSSCP00000017553,9823.ENSSSCP00000018242,9823.ENSSSCP00000023163,9823.ENSSSCP00000027683,9823.ENSSSCP00000031017,9823.ENSSSCP00000031685,9823.ENSSSCP00000031776,9823.ENSSSCP00000033554,9823.ENSSSCP00000034949,9823.ENSSSCP00000035820,9823.ENSSSCP000…	TTLL8,SELENOS,IL4R,HTT,KIF13B,C2CD3,SMO,HID1,CCNB1,PRKCZ,TBL1X,SORBS1,SPAG9,DNAI1,LOC100624648,NEK6,SPTAN1,CROCC2,MAP4,MAD1L1,RAPGEF6,TTLL10,PRKAR2A,DNAH17,SKI,NUAK1,CCDC57,ARMC9,ERC1,NR3C1,JAKMIP1,CFAP100,KIF14,CEP162,DCDC2C,AXIN2,SVIL,RAB11FIP3,PSMA1,MECP2,KIF9,FANK1,BICD1,KIF26A,MAP2K5,BRCC3,WDR73,SEPTIN9,CSNK1D,AK5,CHMP3
GO:0043227	Membrane-bounded organelle	318	11047	0.06	0.0288	9823.ENSSSCP00000000007,9823.ENSSSCP00000000021,9823.ENSSSCP00000000068,9823.ENSSSCP00000000785,9823.ENSSSCP00000001050,9823.ENSSSCP00000001418,9823.ENSSSCP00000001526,9823.ENSSSCP00000001986,9823.ENSSSCP00000002561,9823.ENSSSCP00000002652,9823.ENSSSCP00000002713,9823.ENSSSCP00000002882,9823.ENSSSCP00000003175,9823.ENSSSCP00000003396,9823.ENSSSCP00000003545,9823.ENSSSCP00000004019,9823.ENSSSCP000…	PPARA,PHF21B,CSDC2,TULP3,TTLL8,GNL1,STK19,BLM,VSX2,RIN3,VRK1,USP10,F1RKN1_PIG,BCAT2,LENG9,OSBPL1A,TESK2,TOE1,ZFP69B,OSTM1,IBTK,SELENOS,PTBP3,TRAPPC9,TMEM71,ZBTB10,THEM5,DNTTIP1,CTCFL,BAIAP2L1,GTF2I,IL4R,MTHFD2,HTT,LOC100625564,PTK2B,ENTPD7,COG7,ECHDC3,VHL,GPR143,OSBP,SIL1,RNF14,SYT9,NUP98,C2CD3,PCSK7,CDCA7L,KIAA1614,HAT1,SPHKAP,DNER,UGT1A6,IQCA1,SMO,GLI3,CPLANE1,GALNT10,NARF,SRP68,HID1,EFTUD2,DHX…
GO:0098590	Plasma membrane region	41	880	0.27	0.0288	9823.ENSSSCP00000001828,9823.ENSSSCP00000003391,9823.ENSSSCP00000012884,9823.ENSSSCP00000016474,9823.ENSSSCP00000017272,9823.ENSSSCP00000017553,9823.ENSSSCP00000018212,9823.ENSSSCP00000021831,9823.ENSSSCP00000025527,9823.ENSSSCP00000027683,9823.ENSSSCP00000031514,9823.ENSSSCP00000031872,9823.ENSSSCP00000033051,9823.ENSSSCP00000034812,9823.ENSSSCP00000035494,9823.ENSSSCP00000037012,9823.ENSSSCP000…	ABCC10,GRIN2D,GPR143,KIAA1614,DGKD,SMO,ZACN,UMODL1,ATP12A,PRKCZ,ABCC5,SPTBN1,ABCG5,SPATA13,SLC2A9,GPR143-2,ATP2B1,PLEKHA1,PRKAR2A,UPK3A,OCLN,RHOA,GRIK3,GRM1,ADCY8,LRP2,ITPK1,KCNJ10,PTPRA,LIN7B,SLC12A3,TRPV1,SVIL,RAB11FIP3,ITSN1,RAB11FIP4,UTRN,PIP5K1A,WDR73,UPK1A,ABCC3
GO:0099023	Vesicle tethering complex	8	63	0.71	0.0398	9823.ENSSSCP00000006343,9823.ENSSSCP00000011512,9823.ENSSSCP00000019892,9823.ENSSSCP00000020316,9823.ENSSSCP00000023668,9823.ENSSSCP00000026061,9823.ENSSSCP00000047586,9823.ENSSSCP00000068699	TRAPPC9,COG7,TRAPPC12,SH3BP1,EIPR1,RINT1,VPS8,VPS16
GO:0005930	Axoneme	12	140	0.54	0.0407	9823.ENSSSCP00000000785,9823.ENSSSCP00000001050,9823.ENSSSCP00000017756,9823.ENSSSCP00000019057,9823.ENSSSCP00000023286,9823.ENSSSCP00000027856,9823.ENSSSCP00000033554,9823.ENSSSCP00000041966,9823.ENSSSCP00000042250,9823.ENSSSCP00000042715,9823.ENSSSCP00000054279,9823.ENSSSCP00000070879	TULP3,TTLL8,GLI3,CCDC42,CCDC114,CFAP74,DNAI1,TTLL10,PRKAR2A,DNAH17,CEP162,SEPTIN9
GO:0120025	Plasma membrane bounded cell projection	66	1705	0.19	0.0407	9823.ENSSSCP00000000785,9823.ENSSSCP00000001050,9823.ENSSSCP00000002652,9823.ENSSSCP00000003394,9823.ENSSSCP00000004123,9823.ENSSSCP00000006363,9823.ENSSSCP00000009271,9823.ENSSSCP00000010045,9823.ENSSSCP00000010320,9823.ENSSSCP00000012326,9823.ENSSSCP00000015754,9823.ENSSSCP00000017222,9823.ENSSSCP00000017293,9823.ENSSSCP00000017553,9823.ENSSSCP00000017756,9823.ENSSSCP00000017844,9823.ENSSSCP000…	TULP3,TTLL8,RIN3,CYTH2,ROR1,KCNQ3,HTT,LCP1,PTK2B,VHL,C2CD3,DNER,IQCA1,SMO,GLI3,CPLANE1,ZACN,CCDC42,SH3BP1,ATP1A4,CCR6,URI1,CCDC114,PRKCZ,CFAP74,MLPH,SPTBN1,DNAI1,SPATA13,EEF2K,MARK3,CYTH3,CROCC2,MAP4,NTRK2,PLEKHA1,TTLL10,PRKAR2A,DNAH17,ATP8A2,ARMC9,CPNE5,ERC1,RHOA,GRM1,ADCY8,LRP2,MYO3B,CFAP100,KCNJ10,CEP162,DCDC2C,PALLD,TRPV1,DIP2B,NTF4,FANK1,ABLIM3,UTRN,PIP5K1A,SEPTIN9,ARHGAP44,NTRK3,CSNK1D,GIPC…
GO:0043232	Intracellular non-membrane-bounded organelle	133	4043	0.12	0.0423	9823.ENSSSCP00000000785,9823.ENSSSCP00000001050,9823.ENSSSCP00000001986,9823.ENSSSCP00000002713,9823.ENSSSCP00000002882,9823.ENSSSCP00000003545,9823.ENSSSCP00000004233,9823.ENSSSCP00000005198,9823.ENSSSCP00000006566,9823.ENSSSCP00000007226,9823.ENSSSCP00000007909,9823.ENSSSCP00000008123,9823.ENSSSCP00000008346,9823.ENSSSCP00000009271,9823.ENSSSCP00000010045,9823.ENSSSCP00000010320,9823.ENSSSCP000…	TULP3,TTLL8,BLM,VRK1,USP10,LENG9,TOE1,SELENOS,ZBTB10,CAPZA1,DNTTIP1,BAIAP2L1,IL4R,HTT,LCP1,PTK2B,KIF13B,COG7,VHL,OSBP,NUP98,C2CD3,CDCA7L,HAT1,IQCA1,SMO,GLI3,LARP1,NARF,SRP68,EVPL,HID1,EME1,RNF135,CCDC42,TRAPPC12,ATG2A,LDAH,CCNB1,CCDC114,CNOT1,ATP12A,PRKCZ,CFAP74,TRIM27,TMEM63B,NFATC2,TBL1X,YY1,SORBS1,SPAG9,MLPH,SPTBN1,RAB7A,DNAI1,LOC100624648,ABLIM2,NEK6,SPTAN1,ANKRD40,CROCC2,MAP4,MAD1L1,CHD2,RAP…

## Sheet: RRBS hypermethylated KEGG
#term ID	term description	observed gene count	background gene count	strength	false discovery rate	matching proteins in your network (IDs)	matching proteins in your network (labels)
ssc04072	Phospholipase D signaling pathway	13	129	0.61	0.0153	9823.ENSSSCP00000003394,9823.ENSSSCP00000010320,9823.ENSSSCP00000017272,9823.ENSSSCP00000036985,9823.ENSSSCP00000042409,9823.ENSSSCP00000045785,9823.ENSSSCP00000047603,9823.ENSSSCP00000047718,9823.ENSSSCP00000048237,9823.ENSSSCP00000050422,9823.ENSSSCP00000053353,9823.ENSSSCP00000068921,9823.ENSSSCP00000073339	CYTH2,PTK2B,DGKD,CYTH3,DGKI,RHOA,GRM1,DGKH,ADCY8,ADCY9,LOC100511937,PIP5K1A,CYTH1

## Sheet: mRNA-seq downregulated GO
Biological Process
#term ID	term description	observed gene count	background gene count	strength	false discovery rate	matching proteins in your network (IDs)	matching proteins in your network (labels)
GO:0044281	Small molecule metabolic process	49	1328	0.78	1.52e-21	9823,ENSSSCP00000000955,9823,ENSSSCP00000002079,9823,ENSSSCP00000003243,9823,ENSSSCP00000005003,9823,ENSSSCP00000005032,9823,ENSSSCP00000005680,9823,ENSSSCP00000005794,9823,ENSSSCP00000008388,9823,ENSSSCP00000009530,9823,ENSSSCP00000009794,9823,ENSSSCP00000011024,9823,ENSSSCP00000011305,9823,ENSSSCP00000013982,9823,ENSSSCP00000015090,9823,ENSSSCP00000017284,9823,ENSSSCP00000018251,9823,ENSSSCP000…	HAL,CYP1A2,CYP2A19,SLC27A2,GATM,PSAT1,LOC110255172,ACSM2B,UGT2B31,ADH4,MAT1A,GSTO1,LOC100517803,NUDT12,UGT1A6,FADS6,ACSM5,CYP27A1,LOC100623255,HSD17B6,DIO1,UPP2,ALDH1A1,ACSM4,HAO1,PCK1,PPARGC1A,SHMT1,RBP4,PON3,SLC17A1,ASS1,PCK2,APOB,DPYS,LOC100622246,FAAH,MMUT,CARNS1,ENTPD5,UROC1,ADH1C,NR1H4,DDC,CA5A,ALDOB,TSTA3,ALDH8A1,BHMT
GO:0006082	Organic acid metabolic process	38	696	0.95	1.77e-21	9823,ENSSSCP00000000955,9823,ENSSSCP00000002079,9823,ENSSSCP00000003243,9823,ENSSSCP00000005003,9823,ENSSSCP00000005032,9823,ENSSSCP00000005680,9823,ENSSSCP00000005794,9823,ENSSSCP00000008388,9823,ENSSSCP00000009530,9823,ENSSSCP00000009794,9823,ENSSSCP00000011024,9823,ENSSSCP00000011305,9823,ENSSSCP00000013982,9823,ENSSSCP00000017284,9823,ENSSSCP00000018251,9823,ENSSSCP00000020240,9823,ENSSSCP000…	HAL,CYP1A2,CYP2A19,SLC27A2,GATM,PSAT1,LOC110255172,ACSM2B,UGT2B31,ADH4,MAT1A,GSTO1,LOC100517803,UGT1A6,FADS6,ACSM5,CYP27A1,LOC100623255,DIO1,ALDH1A1,ACSM4,HAO1,PCK1,SHMT1,PON3,SLC17A1,ASS1,PCK2,FAAH,MMUT,CARNS1,UROC1,ADH1C,NR1H4,DDC,ALDOB,ALDH8A1,BHMT
GO:0019752	Carboxylic acid metabolic process	37	661	0.97	2.5e-21	9823,ENSSSCP00000000955,9823,ENSSSCP00000002079,9823,ENSSSCP00000003243,9823,ENSSSCP00000005003,9823,ENSSSCP00000005032,9823,ENSSSCP00000005680,9823,ENSSSCP00000005794,9823,ENSSSCP00000008388,9823,ENSSSCP00000009530,9823,ENSSSCP00000009794,9823,ENSSSCP00000011024,9823,ENSSSCP00000011305,9823,ENSSSCP00000013982,9823,ENSSSCP00000017284,9823,ENSSSCP00000018251,9823,ENSSSCP00000020240,9823,ENSSSCP000…	HAL,CYP1A2,CYP2A19,SLC27A2,GATM,PSAT1,LOC110255172,ACSM2B,UGT2B31,ADH4,MAT1A,GSTO1,LOC100517803,UGT1A6,FADS6,ACSM5,CYP27A1,LOC100623255,DIO1,ALDH1A1,ACSM4,HAO1,PCK1,SHMT1,PON3,ASS1,PCK2,FAAH,MMUT,CARNS1,UROC1,ADH1C,NR1H4,DDC,ALDOB,ALDH8A1,BHMT
GO:0032787	Monocarboxylic acid metabolic process	26	398	1.03	1.05e-15	9823,ENSSSCP00000000955,9823,ENSSSCP00000002079,9823,ENSSSCP00000003243,9823,ENSSSCP00000005003,9823,ENSSSCP00000005032,9823,ENSSSCP00000005794,9823,ENSSSCP00000008388,9823,ENSSSCP00000009530,9823,ENSSSCP00000009794,9823,ENSSSCP00000017284,9823,ENSSSCP00000018251,9823,ENSSSCP00000020240,9823,ENSSSCP00000020985,9823,ENSSSCP00000021512,9823,ENSSSCP00000026814,9823,ENSSSCP00000027223,9823,ENSSSCP000…	HAL,CYP1A2,CYP2A19,SLC27A2,GATM,LOC110255172,ACSM2B,UGT2B31,ADH4,UGT1A6,FADS6,ACSM5,CYP27A1,LOC100623255,ALDH1A1,ACSM4,HAO1,PCK1,PCK2,FAAH,MMUT,UROC1,ADH1C,NR1H4,ALDOB,ALDH8A1
GO:0006629	Lipid metabolic process	36	1029	0.76	1.72e-14	9823,ENSSSCP00000002079,9823,ENSSSCP00000003243,9823,ENSSSCP00000005003,9823,ENSSSCP00000005794,9823,ENSSSCP00000007165,9823,ENSSSCP00000008388,9823,ENSSSCP00000009530,9823,ENSSSCP00000009789,9823,ENSSSCP00000009794,9823,ENSSSCP00000010971,9823,ENSSSCP00000017284,9823,ENSSSCP00000018251,9823,ENSSSCP00000020240,9823,ENSSSCP00000020985,9823,ENSSSCP00000021512,9823,ENSSSCP00000022106,9823,ENSSSCP000…	CYP1A2,CYP2A19,SLC27A2,LOC110255172,HSD3B1,ACSM2B,UGT2B31,MTTP,ADH4,PLA2G12B,UGT1A6,FADS6,ACSM5,CYP27A1,LOC100623255,AOX1,HSD17B6,ALDH1A1,ACSM4,HAO1,APOH,PCK1,APOC2,RBP4,PCK2,APOB,LOC100622246,PLPPR1,FAAH,DGAT2,MMUT,BCO1,ADH1C,NR1H4,CES3,ALDH8A1
GO:0044255	Cellular lipid metabolic process	26	789	0.74	4.08e-09	9823,ENSSSCP00000002079,9823,ENSSSCP00000003243,9823,ENSSSCP00000005003,9823,ENSSSCP00000005794,9823,ENSSSCP00000008388,9823,ENSSSCP00000009789,9823,ENSSSCP00000009794,9823,ENSSSCP00000010971,9823,ENSSSCP00000018251,9823,ENSSSCP00000020240,9823,ENSSSCP00000023603,9823,ENSSSCP00000026814,9823,ENSSSCP00000027223,9823,ENSSSCP00000028103,9823,ENSSSCP00000028834,9823,ENSSSCP00000029382,9823,ENSSSCP000…	CYP1A2,CYP2A19,SLC27A2,LOC110255172,ACSM2B,MTTP,ADH4,PLA2G12B,FADS6,ACSM5,HSD17B6,ALDH1A1,ACSM4,HAO1,APOH,PCK1,RBP4,PCK2,APOB,PLPPR1,FAAH,DGAT2,MMUT,BCO1,ADH1C,ALDH8A1
GO:0044282	Small molecule catabolic process	17	291	0.98	7.28e-09	9823,ENSSSCP00000000955,9823,ENSSSCP00000005003,9823,ENSSSCP00000009794,9823,ENSSSCP00000011024,9823,ENSSSCP00000020985,9823,ENSSSCP00000023603,9823,ENSSSCP00000026634,9823,ENSSSCP00000028103,9823,ENSSSCP00000029382,9823,ENSSSCP00000034672,9823,ENSSSCP00000039217,9823,ENSSSCP00000042529,9823,ENSSSCP00000050676,9823,ENSSSCP00000058578,9823,ENSSSCP00000060220,9823,ENSSSCP00000070741,9823,ENSSSCP000…	HAL,SLC27A2,ADH4,MAT1A,CYP27A1,HSD17B6,UPP2,HAO1,PCK1,SHMT1,PON3,PCK2,FAAH,UROC1,ADH1C,ALDOB,ALDH8A1
GO:0008152	Metabolic process	86	7817	0.26	7.73e-09	9823,ENSSSCP00000000955,9823,ENSSSCP00000002079,9823,ENSSSCP00000002835,9823,ENSSSCP00000003243,9823,ENSSSCP00000005003,9823,ENSSSCP00000005032,9823,ENSSSCP00000005680,9823,ENSSSCP00000005794,9823,ENSSSCP00000007165,9823,ENSSSCP00000008388,9823,ENSSSCP00000009530,9823,ENSSSCP00000009601,9823,ENSSSCP00000009789,9823,ENSSSCP00000009794,9823,ENSSSCP00000010046,9823,ENSSSCP00000010738,9823,ENSSSCP000…	HAL,CYP1A2,GSTA1,CYP2A19,SLC27A2,GATM,PSAT1,LOC110255172,HSD3B1,ACSM2B,UGT2B31,FGB,MTTP,ADH4,CPB2,GSTT4,PLA2G12B,MAT1A,CPN1,GSTO1,ITIH2,LOC100517803,F2,NUDT12,KLKB1,UGT1A6,FADS6,EXTL1,ACSM5,ZYG11B,CYP27A1,LOC100623255,AOX1,CYP3A22,DNASE2B,HSD17B6,FGG,DIO1,UPP2,ALDH1A1,ACSM4,HDAC11,HAO1,APOH,AMBP,PCK1,DMGDH,PPARGC1A,APOC2,SHMT1,RBP4,A1CF,PON3,SLC17A1,ASS1,PCK2,APOB,DPYS,LOC100622246,SULT2A1,PLPPR1…
GO:0044283	Small molecule biosynthetic process	18	347	0.93	8.66e-09	9823,ENSSSCP00000005003,9823,ENSSSCP00000005032,9823,ENSSSCP00000005680,9823,ENSSSCP00000008388,9823,ENSSSCP00000018251,9823,ENSSSCP00000020240,9823,ENSSSCP00000020985,9823,ENSSSCP00000026814,9823,ENSSSCP00000027223,9823,ENSSSCP00000029382,9823,ENSSSCP00000032437,9823,ENSSSCP00000034672,9823,ENSSSCP00000038691,9823,ENSSSCP00000040581,9823,ENSSSCP00000042529,9823,ENSSSCP00000053150,9823,ENSSSCP000…	SLC27A2,GATM,PSAT1,ACSM2B,FADS6,ACSM5,CYP27A1,ALDH1A1,ACSM4,PCK1,PPARGC1A,SHMT1,RBP4,ASS1,PCK2,CARNS1,ALDH8A1,BHMT
GO:0071704	Organic substance metabolic process	82	7348	0.26	2.1e-08	9823,ENSSSCP00000000955,9823,ENSSSCP00000002079,9823,ENSSSCP00000002835,9823,ENSSSCP00000003243,9823,ENSSSCP00000005003,9823,ENSSSCP00000005032,9823,ENSSSCP00000005680,9823,ENSSSCP00000005794,9823,ENSSSCP00000007165,9823,ENSSSCP00000008388,9823,ENSSSCP00000009530,9823,ENSSSCP00000009601,9823,ENSSSCP00000009789,9823,ENSSSCP00000009794,9823,ENSSSCP00000010046,9823,ENSSSCP00000010738,9823,ENSSSCP000…	HAL,CYP1A2,GSTA1,CYP2A19,SLC27A2,GATM,PSAT1,LOC110255172,HSD3B1,ACSM2B,UGT2B31,FGB,MTTP,ADH4,CPB2,GSTT4,PLA2G12B,MAT1A,CPN1,GSTO1,ITIH2,LOC100517803,F2,NUDT12,KLKB1,UGT1A6,FADS6,EXTL1,ACSM5,ZYG11B,CYP27A1,LOC100623255,AOX1,DNASE2B,HSD17B6,FGG,DIO1,UPP2,ALDH1A1,ACSM4,HDAC11,HAO1,APOH,AMBP,PCK1,DMGDH,PPARGC1A,APOC2,SHMT1,RBP4,A1CF,PON3,SLC17A1,ASS1,PCK2,APOB,DPYS,LOC100622246,PLPPR1,APOM,HJV,FAAH,D…
GO:0046394	Carboxylic acid biosynthetic process	14	200	1.06	4.32e-08	9823,ENSSSCP00000005003,9823,ENSSSCP00000005032,9823,ENSSSCP00000005680,9823,ENSSSCP00000008388,9823,ENSSSCP00000018251,9823,ENSSSCP00000020240,9823,ENSSSCP00000020985,9823,ENSSSCP00000026814,9823,ENSSSCP00000027223,9823,ENSSSCP00000034672,9823,ENSSSCP00000040581,9823,ENSSSCP00000053150,9823,ENSSSCP00000072988,9823,ENSSSCP00000074281	SLC27A2,GATM,PSAT1,ACSM2B,FADS6,ACSM5,CYP27A1,ALDH1A1,ACSM4,SHMT1,ASS1,CARNS1,ALDH8A1,BHMT
GO:1901575	Organic substance catabolic process	31	1401	0.56	2.39e-07	9823,ENSSSCP00000000955,9823,ENSSSCP00000002079,9823,ENSSSCP00000005003,9823,ENSSSCP00000009794,9823,ENSSSCP00000010971,9823,ENSSSCP00000011024,9823,ENSSSCP00000015090,9823,ENSSSCP00000020431,9823,ENSSSCP00000020985,9823,ENSSSCP00000022867,9823,ENSSSCP00000023603,9823,ENSSSCP00000026634,9823,ENSSSCP00000026814,9823,ENSSSCP00000028103,9823,ENSSSCP00000029382,9823,ENSSSCP00000032396,9823,ENSSSCP000…	HAL,CYP1A2,SLC27A2,ADH4,PLA2G12B,MAT1A,NUDT12,ZYG11B,CYP27A1,DNASE2B,HSD17B6,UPP2,ALDH1A1,HAO1,PCK1,DMGDH,APOC2,SHMT1,PON3,PCK2,APOB,DPYS,FAAH,KLHL3,BCO1,ENTPD5,UROC1,ADH1C,ALDOB,ALDH8A1,BHMT
GO:0007596	Blood coagulation	10	95	1.24	5.91e-07	9823,ENSSSCP00000009601,9823,ENSSSCP00000009602,9823,ENSSSCP00000010046,9823,ENSSSCP00000014081,9823,ENSSSCP00000016742,9823,ENSSSCP00000024374,9823,ENSSSCP00000028834,9823,ENSSSCP00000061154,9823,ENSSSCP00000067774,9823,ENSSSCP00000069533	FGB,FGA,CPB2,F2,KLKB1,FGG,APOH,F13B,SERPINC1,KNG1
GO:0009056	Catabolic process	32	1616	0.51	1.3e-06	9823,ENSSSCP00000000955,9823,ENSSSCP00000002079,9823,ENSSSCP00000005003,9823,ENSSSCP00000009794,9823,ENSSSCP00000010971,9823,ENSSSCP00000011024,9823,ENSSSCP00000011305,9823,ENSSSCP00000015090,9823,ENSSSCP00000020431,9823,ENSSSCP00000020985,9823,ENSSSCP00000022867,9823,ENSSSCP00000023603,9823,ENSSSCP00000026634,9823,ENSSSCP00000026814,9823,ENSSSCP00000028103,9823,ENSSSCP00000029382,9823,ENSSSCP000…	HAL,CYP1A2,SLC27A2,ADH4,PLA2G12B,MAT1A,GSTO1,NUDT12,ZYG11B,CYP27A1,DNASE2B,HSD17B6,UPP2,ALDH1A1,HAO1,PCK1,DMGDH,APOC2,SHMT1,PON3,PCK2,APOB,DPYS,FAAH,KLHL3,BCO1,ENTPD5,UROC1,ADH1C,ALDOB,ALDH8A1,BHMT
GO:0030193	Regulation of blood coagulation	8	50	1.42	1.3e-06	9823,ENSSSCP00000009601,9823,ENSSSCP00000010046,9823,ENSSSCP00000014081,9823,ENSSSCP00000016742,9823,ENSSSCP00000024374,9823,ENSSSCP00000028834,9823,ENSSSCP00000067774,9823,ENSSSCP00000069533	FGB,CPB2,F2,KLKB1,FGG,APOH,SERPINC1,KNG1
GO:0044237	Cellular metabolic process	71	6324	0.27	1.3e-06	9823,ENSSSCP00000000955,9823,ENSSSCP00000002079,9823,ENSSSCP00000002835,9823,ENSSSCP00000003243,9823,ENSSSCP00000005003,9823,ENSSSCP00000005032,9823,ENSSSCP00000005680,9823,ENSSSCP00000005794,9823,ENSSSCP00000007165,9823,ENSSSCP00000008388,9823,ENSSSCP00000009530,9823,ENSSSCP00000009789,9823,ENSSSCP00000009794,9823,ENSSSCP00000010738,9823,ENSSSCP00000010971,9823,ENSSSCP00000011024,9823,ENSSSCP000…	HAL,CYP1A2,GSTA1,CYP2A19,SLC27A2,GATM,PSAT1,LOC110255172,HSD3B1,ACSM2B,UGT2B31,MTTP,ADH4,GSTT4,PLA2G12B,MAT1A,CPN1,GSTO1,LOC100517803,NUDT12,UGT1A6,FADS6,EXTL1,ACSM5,CYP27A1,LOC100623255,AOX1,DNASE2B,HSD17B6,DIO1,UPP2,ALDH1A1,ACSM4,HAO1,APOH,AMBP,PCK1,PPARGC1A,SHMT1,RBP4,A1CF,PON3,SLC17A1,ASS1,PCK2,APOB,DPYS,LOC100622246,SULT2A1,PLPPR1,LOC100152150,HJV,FAAH,DGAT2,KLHL3,MMUT,CARNS1,BCO1,UVSSA,ENTP…
GO:1903034	Regulation of response to wounding	10	108	1.18	1.3e-06	9823,ENSSSCP00000009601,9823,ENSSSCP00000010046,9823,ENSSSCP00000014081,9823,ENSSSCP00000016742,9823,ENSSSCP00000024374,9823,ENSSSCP00000028834,9823,ENSSSCP00000037581,9823,ENSSSCP00000040565,9823,ENSSSCP00000067774,9823,ENSSSCP00000069533	FGB,CPB2,F2,KLKB1,FGG,APOH,CLDN1,PTN,SERPINC1,KNG1
GO:0030195	Negative regulation of blood coagulation	7	33	1.54	1.89e-06	9823,ENSSSCP00000009601,9823,ENSSSCP00000010046,9823,ENSSSCP00000014081,9823,ENSSSCP00000016742,9823,ENSSSCP00000024374,9823,ENSSSCP00000028834,9823,ENSSSCP00000069533	FGB,CPB2,F2,KLKB1,FGG,APOH,KNG1
GO:0006520	Cellular amino acid metabolic process	13	240	0.95	2.02e-06	9823,ENSSSCP00000000955,9823,ENSSSCP00000005680,9823,ENSSSCP00000011024,9823,ENSSSCP00000013982,9823,ENSSSCP00000025038,9823,ENSSSCP00000026814,9823,ENSSSCP00000034672,9823,ENSSSCP00000040581,9823,ENSSSCP00000052912,9823,ENSSSCP00000058578,9823,ENSSSCP00000064972,9823,ENSSSCP00000072988,9823,ENSSSCP00000074281	HAL,PSAT1,MAT1A,LOC100517803,DIO1,ALDH1A1,SHMT1,ASS1,MMUT,UROC1,DDC,ALDH8A1,BHMT
GO:0001523	Retinoid metabolic process	8	58	1.36	2.41e-06	9823,ENSSSCP00000002079,9823,ENSSSCP00000009794,9823,ENSSSCP00000023603,9823,ENSSSCP00000026814,9823,ENSSSCP00000038691,9823,ENSSSCP00000053915,9823,ENSSSCP00000060220,9823,ENSSSCP00000072988	CYP1A2,ADH4,HSD17B6,ALDH1A1,RBP4,BCO1,ADH1C,ALDH8A1
GO:1901615	Organic hydroxy compound metabolic process	15	350	0.85	2.41e-06	9823,ENSSSCP00000002079,9823,ENSSSCP00000005003,9823,ENSSSCP00000009794,9823,ENSSSCP00000020985,9823,ENSSSCP00000023603,9823,ENSSSCP00000025038,9823,ENSSSCP00000026814,9823,ENSSSCP00000028103,9823,ENSSSCP00000029382,9823,ENSSSCP00000038691,9823,ENSSSCP00000042529,9823,ENSSSCP00000042786,9823,ENSSSCP00000060220,9823,ENSSSCP00000063172,9823,ENSSSCP00000064972	CYP1A2,SLC27A2,ADH4,CYP27A1,HSD17B6,DIO1,ALDH1A1,HAO1,PCK1,RBP4,PCK2,APOB,ADH1C,NR1H4,DDC
GO:0061041	Regulation of wound healing	9	87	1.23	2.55e-06	9823,ENSSSCP00000009601,9823,ENSSSCP00000010046,9823,ENSSSCP00000014081,9823,ENSSSCP00000016742,9823,ENSSSCP00000024374,9823,ENSSSCP00000028834,9823,ENSSSCP00000037581,9823,ENSSSCP00000067774,9823,ENSSSCP00000069533	FGB,CPB2,F2,KLKB1,FGG,APOH,CLDN1,SERPINC1,KNG1
GO:0120254	Olefinic compound metabolic process	9	91	1.21	3.33e-06	9823,ENSSSCP00000002079,9823,ENSSSCP00000003243,9823,ENSSSCP00000009794,9823,ENSSSCP00000023603,9823,ENSSSCP00000026814,9823,ENSSSCP00000038691,9823,ENSSSCP00000053915,9823,ENSSSCP00000060220,9823,ENSSSCP00000072988	CYP1A2,CYP2A19,ADH4,HSD17B6,ALDH1A1,RBP4,BCO1,ADH1C,ALDH8A1
GO:0006631	Fatty acid metabolic process	13	258	0.92	3.49e-06	9823,ENSSSCP00000003243,9823,ENSSSCP00000005003,9823,ENSSSCP00000005794,9823,ENSSSCP00000008388,9823,ENSSSCP00000009794,9823,ENSSSCP00000018251,9823,ENSSSCP00000020240,9823,ENSSSCP00000027223,9823,ENSSSCP00000028103,9823,ENSSSCP00000029382,9823,ENSSSCP00000042529,9823,ENSSSCP00000050676,9823,ENSSSCP00000052912	CYP2A19,SLC27A2,LOC110255172,ACSM2B,ADH4,FADS6,ACSM5,ACSM4,HAO1,PCK1,PCK2,FAAH,MMUT
GO:0034754	Cellular hormone metabolic process	9	93	1.2	3.73e-06	9823,ENSSSCP00000002079,9823,ENSSSCP00000007165,9823,ENSSSCP00000009794,9823,ENSSSCP00000017284,9823,ENSSSCP00000023603,9823,ENSSSCP00000026814,9823,ENSSSCP00000038691,9823,ENSSSCP00000060220,9823,ENSSSCP00000072988	CYP1A2,HSD3B1,ADH4,UGT1A6,HSD17B6,ALDH1A1,RBP4,ADH1C,ALDH8A1
GO:0044238	Primary metabolic process	73	6988	0.24	8.85e-06	9823,ENSSSCP00000000955,9823,ENSSSCP00000002079,9823,ENSSSCP00000003243,9823,ENSSSCP00000005003,9823,ENSSSCP00000005680,9823,ENSSSCP00000005794,9823,ENSSSCP00000007165,9823,ENSSSCP00000008388,9823,ENSSSCP00000009530,9823,ENSSSCP00000009601,9823,ENSSSCP00000009789,9823,ENSSSCP00000009794,9823,ENSSSCP00000010046,9823,ENSSSCP00000010971,9823,ENSSSCP00000011024,9823,ENSSSCP00000011235,9823,ENSSSCP000…	HAL,CYP1A2,CYP2A19,SLC27A2,PSAT1,LOC110255172,HSD3B1,ACSM2B,UGT2B31,FGB,MTTP,ADH4,CPB2,PLA2G12B,MAT1A,CPN1,GSTO1,LOC100517803,F2,NUDT12,KLKB1,UGT1A6,FADS6,EXTL1,ACSM5,ZYG11B,CYP27A1,LOC100623255,AOX1,DNASE2B,HSD17B6,FGG,DIO1,UPP2,ALDH1A1,ACSM4,HDAC11,HAO1,APOH,AMBP,PCK1,PPARGC1A,APOC2,SHMT1,RBP4,A1CF,ASS1,PCK2,APOB,DPYS,LOC100622246,PLPPR1,APOM,HJV,FAAH,DGAT2,KLHL3,MMUT,BCO1,UVSSA,ENTPD5,UROC1,AD…
GO:0042445	Hormone metabolic process	10	145	1.06	1.04e-05	9823,ENSSSCP00000002079,9823,ENSSSCP00000007165,9823,ENSSSCP00000009794,9823,ENSSSCP00000017284,9823,ENSSSCP00000023603,9823,ENSSSCP00000025038,9823,ENSSSCP00000026814,9823,ENSSSCP00000038691,9823,ENSSSCP00000060220,9823,ENSSSCP00000072988	CYP1A2,HSD3B1,ADH4,UGT1A6,HSD17B6,DIO1,ALDH1A1,RBP4,ADH1C,ALDH8A1
GO:0046395	Carboxylic acid catabolic process	11	190	0.98	1.11e-05	9823,ENSSSCP00000000955,9823,ENSSSCP00000005003,9823,ENSSSCP00000011024,9823,ENSSSCP00000028103,9823,ENSSSCP00000029382,9823,ENSSSCP00000034672,9823,ENSSSCP00000039217,9823,ENSSSCP00000042529,9823,ENSSSCP00000050676,9823,ENSSSCP00000058578,9823,ENSSSCP00000072988	HAL,SLC27A2,MAT1A,HAO1,PCK1,SHMT1,PON3,PCK2,FAAH,UROC1,ALDH8A1
GO:0042730	Fibrinolysis	5	12	1.84	1.21e-05	9823,ENSSSCP00000009601,9823,ENSSSCP00000010046,9823,ENSSSCP00000014081,9823,ENSSSCP00000016742,9823,ENSSSCP00000024374	FGB,CPB2,F2,KLKB1,FGG
GO:0016042	Lipid catabolic process	12	243	0.91	1.29e-05	9823,ENSSSCP00000002079,9823,ENSSSCP00000005003,9823,ENSSSCP00000010971,9823,ENSSSCP00000020985,9823,ENSSSCP00000023603,9823,ENSSSCP00000028103,9823,ENSSSCP00000029382,9823,ENSSSCP00000033486,9823,ENSSSCP00000042529,9823,ENSSSCP00000042786,9823,ENSSSCP00000050676,9823,ENSSSCP00000053915	CYP1A2,SLC27A2,PLA2G12B,CYP27A1,HSD17B6,HAO1,PCK1,APOC2,PCK2,APOB,FAAH,BCO1
GO:0042060	Wound healing	11	195	0.97	1.3e-05	9823,ENSSSCP00000009601,9823,ENSSSCP00000009602,9823,ENSSSCP00000010046,9823,ENSSSCP00000014081,9823,ENSSSCP00000016742,9823,ENSSSCP00000024374,9823,ENSSSCP00000028834,9823,ENSSSCP00000037581,9823,ENSSSCP00000061154,9823,ENSSSCP00000067774,9823,ENSSSCP00000069533	FGB,FGA,CPB2,F2,KLKB1,FGG,APOH,CLDN1,F13B,SERPINC1,KNG1
GO:0006790	Sulfur compound metabolic process	12	262	0.88	2.59e-05	9823,ENSSSCP00000002835,9823,ENSSSCP00000005794,9823,ENSSSCP00000008388,9823,ENSSSCP00000010738,9823,ENSSSCP00000011024,9823,ENSSSCP00000011305,9823,ENSSSCP00000020240,9823,ENSSSCP00000027223,9823,ENSSSCP00000047878,9823,ENSSSCP00000048987,9823,ENSSSCP00000052912,9823,ENSSSCP00000074281	GSTA1,LOC110255172,ACSM2B,GSTT4,MAT1A,GSTO1,ACSM5,ACSM4,SULT2A1,LOC100152150,MMUT,BHMT
GO:1901605	Alpha-amino acid metabolic process	10	164	1	2.59e-05	9823,ENSSSCP00000000955,9823,ENSSSCP00000005680,9823,ENSSSCP00000011024,9823,ENSSSCP00000013982,9823,ENSSSCP00000034672,9823,ENSSSCP00000040581,9823,ENSSSCP00000052912,9823,ENSSSCP00000058578,9823,ENSSSCP00000072988,9823,ENSSSCP00000074281	HAL,PSAT1,MAT1A,LOC100517803,SHMT1,ASS1,MMUT,UROC1,ALDH8A1,BHMT
GO:0006805	Xenobiotic metabolic process	7	61	1.28	4.1e-05	9823,ENSSSCP00000002079,9823,ENSSSCP00000002835,9823,ENSSSCP00000003243,9823,ENSSSCP00000011305,9823,ENSSSCP00000017284,9823,ENSSSCP00000022106,9823,ENSSSCP00000044388	CYP1A2,GSTA1,CYP2A19,GSTO1,UGT1A6,AOX1,LOC100622246
GO:0050878	Regulation of body fluid levels	11	229	0.9	5.34e-05	9823,ENSSSCP00000009601,9823,ENSSSCP00000009602,9823,ENSSSCP00000010046,9823,ENSSSCP00000014081,9823,ENSSSCP00000016742,9823,ENSSSCP00000024374,9823,ENSSSCP00000028834,9823,ENSSSCP00000037581,9823,ENSSSCP00000061154,9823,ENSSSCP00000067774,9823,ENSSSCP00000069533	FGB,FGA,CPB2,F2,KLKB1,FGG,APOH,CLDN1,F13B,SERPINC1,KNG1
GO:0006066	Alcohol metabolic process	11	243	0.87	9.21e-05	9823,ENSSSCP00000002079,9823,ENSSSCP00000009794,9823,ENSSSCP00000020985,9823,ENSSSCP00000023603,9823,ENSSSCP00000026814,9823,ENSSSCP00000028103,9823,ENSSSCP00000029382,9823,ENSSSCP00000038691,9823,ENSSSCP00000042529,9823,ENSSSCP00000042786,9823,ENSSSCP00000060220	CYP1A2,ADH4,CYP27A1,HSD17B6,ALDH1A1,HAO1,PCK1,RBP4,PCK2,APOB,ADH1C
GO:0042572	Retinol metabolic process	6	42	1.37	9.36e-05	9823,ENSSSCP00000002079,9823,ENSSSCP00000009794,9823,ENSSSCP00000023603,9823,ENSSSCP00000026814,9823,ENSSSCP00000038691,9823,ENSSSCP00000060220	CYP1A2,ADH4,HSD17B6,ALDH1A1,RBP4,ADH1C
GO:0034308	Primary alcohol metabolic process	7	71	1.21	9.81e-05	9823,ENSSSCP00000002079,9823,ENSSSCP00000009794,9823,ENSSSCP00000023603,9823,ENSSSCP00000026814,9823,ENSSSCP00000028103,9823,ENSSSCP00000038691,9823,ENSSSCP00000060220	CYP1A2,ADH4,HSD17B6,ALDH1A1,HAO1,RBP4,ADH1C
GO:1901564	Organonitrogen compound metabolic process	53	4593	0.28	0.00011	9823,ENSSSCP00000000955,9823,ENSSSCP00000002079,9823,ENSSSCP00000002835,9823,ENSSSCP00000005032,9823,ENSSSCP00000005680,9823,ENSSSCP00000005794,9823,ENSSSCP00000008388,9823,ENSSSCP00000009601,9823,ENSSSCP00000009789,9823,ENSSSCP00000010046,9823,ENSSSCP00000010738,9823,ENSSSCP00000011024,9823,ENSSSCP00000011235,9823,ENSSSCP00000011305,9823,ENSSSCP00000011867,9823,ENSSSCP00000013982,9823,ENSSSCP000…	HAL,CYP1A2,GSTA1,GATM,PSAT1,LOC110255172,ACSM2B,FGB,MTTP,CPB2,GSTT4,MAT1A,CPN1,GSTO1,ITIH2,LOC100517803,F2,NUDT12,KLKB1,EXTL1,ACSM5,ZYG11B,FGG,DIO1,UPP2,ALDH1A1,ACSM4,HDAC11,APOH,AMBP,PCK1,DMGDH,SHMT1,ASS1,APOB,DPYS,APOM,HJV,KLHL3,MMUT,CARNS1,UVSSA,ENTPD5,UROC1,F13B,NR1H4,EIF1AY,DDC,ALDOB,LOC110256000,ALDH8A1,MIPEP,BHMT
GO:0031639	Plasminogen activation	4	8	1.92	0.00012	9823,ENSSSCP00000009601,9823,ENSSSCP00000016742,9823,ENSSSCP00000024374,9823,ENSSSCP00000028834	FGB,KLKB1,FGG,APOH
GO:0010817	Regulation of hormone levels	13	377	0.75	0.00014	9823,ENSSSCP00000002079,9823,ENSSSCP00000007165,9823,ENSSSCP00000009601,9823,ENSSSCP00000009794,9823,ENSSSCP00000017284,9823,ENSSSCP00000023603,9823,ENSSSCP00000024374,9823,ENSSSCP00000025038,9823,ENSSSCP00000026814,9823,ENSSSCP00000038691,9823,ENSSSCP00000060220,9823,ENSSSCP00000063172,9823,ENSSSCP00000072988	CYP1A2,HSD3B1,FGB,ADH4,UGT1A6,HSD17B6,FGG,DIO1,ALDH1A1,RBP4,ADH1C,NR1H4,ALDH8A1
GO:0065008	Regulation of biological quality	39	2874	0.35	0.00014	9823,ENSSSCP00000002079,9823,ENSSSCP00000005032,9823,ENSSSCP00000007165,9823,ENSSSCP00000009601,9823,ENSSSCP00000009602,9823,ENSSSCP00000009789,9823,ENSSSCP00000009794,9823,ENSSSCP00000010046,9823,ENSSSCP00000010971,9823,ENSSSCP00000012333,9823,ENSSSCP00000014081,9823,ENSSSCP00000016529,9823,ENSSSCP00000016742,9823,ENSSSCP00000017284,9823,ENSSSCP00000017736,9823,ENSSSCP00000023603,9823,ENSSSCP000…	CYP1A2,GATM,HSD3B1,FGB,FGA,MTTP,ADH4,CPB2,PLA2G12B,ATP2B2,F2,FLVCR1,KLKB1,UGT1A6,NPC1L1,HSD17B6,FGG,DIO1,ALDH1A1,APOH,PCK1,PPARGC1A,CLDN1,RBP4,A1CF,PTN,PCK2,APOB,SLC30A10,SCN1B,HJV,KLHL3,ADH1C,F13B,NR1H4,SERPINC1,KNG1,ALDH8A1,TF-2
GO:0006639	Acylglycerol metabolic process	7	81	1.15	0.0002	9823,ENSSSCP00000009789,9823,ENSSSCP00000028834,9823,ENSSSCP00000029382,9823,ENSSSCP00000042529,9823,ENSSSCP00000042786,9823,ENSSSCP00000050676,9823,ENSSSCP00000051058	MTTP,APOH,PCK1,PCK2,APOB,FAAH,DGAT2
GO:0072378	Blood coagulation, fibrin clot formation	4	10	1.82	0.00023	9823,ENSSSCP00000009601,9823,ENSSSCP00000024374,9823,ENSSSCP00000028834,9823,ENSSSCP00000061154	FGB,FGG,APOH,F13B
GO:0072330	Monocarboxylic acid biosynthetic process	8	124	1.03	0.00025	9823,ENSSSCP00000005003,9823,ENSSSCP00000005032,9823,ENSSSCP00000008388,9823,ENSSSCP00000018251,9823,ENSSSCP00000020240,9823,ENSSSCP00000020985,9823,ENSSSCP00000027223,9823,ENSSSCP00000072988	SLC27A2,GATM,ACSM2B,FADS6,ACSM5,CYP27A1,ACSM4,ALDH8A1
GO:0006641	Triglyceride metabolic process	6	54	1.26	0.00029	9823,ENSSSCP00000009789,9823,ENSSSCP00000028834,9823,ENSSSCP00000029382,9823,ENSSSCP00000042529,9823,ENSSSCP00000042786,9823,ENSSSCP00000051058	MTTP,APOH,PCK1,PCK2,APOB,DGAT2
GO:0044248	Cellular catabolic process	24	1329	0.47	0.00029	9823,ENSSSCP00000000955,9823,ENSSSCP00000002079,9823,ENSSSCP00000005003,9823,ENSSSCP00000009794,9823,ENSSSCP00000011024,9823,ENSSSCP00000011305,9823,ENSSSCP00000015090,9823,ENSSSCP00000022867,9823,ENSSSCP00000023603,9823,ENSSSCP00000026634,9823,ENSSSCP00000028103,9823,ENSSSCP00000029382,9823,ENSSSCP00000034672,9823,ENSSSCP00000039217,9823,ENSSSCP00000042529,9823,ENSSSCP00000042786,9823,ENSSSCP000…	HAL,CYP1A2,SLC27A2,ADH4,MAT1A,GSTO1,NUDT12,DNASE2B,HSD17B6,UPP2,HAO1,PCK1,SHMT1,PON3,PCK2,APOB,DPYS,FAAH,KLHL3,BCO1,ENTPD5,UROC1,ALDH8A1,BHMT
GO:0009058	Biosynthetic process	33	2343	0.37	0.00055	9823,ENSSSCP00000002079,9823,ENSSSCP00000005003,9823,ENSSSCP00000005032,9823,ENSSSCP00000005680,9823,ENSSSCP00000007165,9823,ENSSSCP00000008388,9823,ENSSSCP00000009789,9823,ENSSSCP00000011024,9823,ENSSSCP00000018251,9823,ENSSSCP00000019991,9823,ENSSSCP00000020240,9823,ENSSSCP00000020985,9823,ENSSSCP00000025038,9823,ENSSSCP00000026634,9823,ENSSSCP00000026814,9823,ENSSSCP00000027223,9823,ENSSSCP000…	CYP1A2,SLC27A2,GATM,PSAT1,HSD3B1,ACSM2B,MTTP,MAT1A,FADS6,EXTL1,ACSM5,CYP27A1,DIO1,UPP2,ALDH1A1,ACSM4,PCK1,PPARGC1A,SHMT1,RBP4,ASS1,PCK2,APOB,HJV,DGAT2,CARNS1,ENTPD5,NR1H4,EIF1AY,DDC,TSTA3,ALDH8A1,BHMT
GO:0006575	Cellular modified amino acid metabolic process	8	143	0.97	0.00064	9823,ENSSSCP00000002835,9823,ENSSSCP00000005032,9823,ENSSSCP00000010738,9823,ENSSSCP00000011305,9823,ENSSSCP00000025038,9823,ENSSSCP00000034672,9823,ENSSSCP00000040581,9823,ENSSSCP00000074281	GSTA1,GATM,GSTT4,GSTO1,DIO1,SHMT1,ASS1,BHMT
GO:0019541	Propionate metabolic process	3	3	2.22	0.00071	9823,ENSSSCP00000029382,9823,ENSSSCP00000042529,9823,ENSSSCP00000052912	PCK1,PCK2,MMUT
GO:0010951	Negative regulation of endopeptidase activity	9	203	0.86	0.00092	9823,ENSSSCP00000011867,9823,ENSSSCP00000012571,9823,ENSSSCP00000020670,9823,ENSSSCP00000029018,9823,ENSSSCP00000054117,9823,ENSSSCP00000057814,9823,ENSSSCP00000064263,9823,ENSSSCP00000067774,9823,ENSSSCP00000069533	ITIH2,FETUB,VTN,AMBP,AHSG,PZP,RARRES1,SERPINC1,KNG1
GO:0045861	Negative regulation of proteolysis	10	282	0.77	0.0018	9823,ENSSSCP00000011867,9823,ENSSSCP00000012571,9823,ENSSSCP00000014081,9823,ENSSSCP00000020670,9823,ENSSSCP00000029018,9823,ENSSSCP00000054117,9823,ENSSSCP00000057814,9823,ENSSSCP00000064263,9823,ENSSSCP00000067774,9823,ENSSSCP00000069533	ITIH2,FETUB,F2,VTN,AMBP,AHSG,PZP,RARRES1,SERPINC1,KNG1
GO:0051346	Negative regulation of hydrolase activity	10	284	0.76	0.0019	9823,ENSSSCP00000011867,9823,ENSSSCP00000012571,9823,ENSSSCP00000020670,9823,ENSSSCP00000029018,9823,ENSSSCP00000035458,9823,ENSSSCP00000054117,9823,ENSSSCP00000057814,9823,ENSSSCP00000064263,9823,ENSSSCP00000067774,9823,ENSSSCP00000069533	ITIH2,FETUB,VTN,AMBP,APCS,AHSG,PZP,RARRES1,SERPINC1,KNG1
GO:1901576	Organic substance biosynthetic process	31	2284	0.35	0.0022	9823,ENSSSCP00000005003,9823,ENSSSCP00000005032,9823,ENSSSCP00000005680,9823,ENSSSCP00000007165,9823,ENSSSCP00000008388,9823,ENSSSCP00000009789,9823,ENSSSCP00000011024,9823,ENSSSCP00000018251,9823,ENSSSCP00000019991,9823,ENSSSCP00000020240,9823,ENSSSCP00000020985,9823,ENSSSCP00000026634,9823,ENSSSCP00000026814,9823,ENSSSCP00000027223,9823,ENSSSCP00000029382,9823,ENSSSCP00000032437,9823,ENSSSCP000…	SLC27A2,GATM,PSAT1,HSD3B1,ACSM2B,MTTP,MAT1A,FADS6,EXTL1,ACSM5,CYP27A1,UPP2,ALDH1A1,ACSM4,PCK1,PPARGC1A,SHMT1,RBP4,ASS1,PCK2,APOB,HJV,DGAT2,CARNS1,ENTPD5,NR1H4,EIF1AY,DDC,TSTA3,ALDH8A1,BHMT
GO:0008202	Steroid metabolic process	8	176	0.87	0.0024	9823,ENSSSCP00000002079,9823,ENSSSCP00000005003,9823,ENSSSCP00000007165,9823,ENSSSCP00000017284,9823,ENSSSCP00000020985,9823,ENSSSCP00000023603,9823,ENSSSCP00000042786,9823,ENSSSCP00000063172	CYP1A2,SLC27A2,HSD3B1,UGT1A6,CYP27A1,HSD17B6,APOB,NR1H4
GO:0048878	Chemical homeostasis	15	712	0.54	0.0049	9823,ENSSSCP00000009789,9823,ENSSSCP00000010971,9823,ENSSSCP00000012333,9823,ENSSSCP00000014081,9823,ENSSSCP00000017736,9823,ENSSSCP00000029382,9823,ENSSSCP00000037581,9823,ENSSSCP00000038691,9823,ENSSSCP00000042529,9823,ENSSSCP00000042786,9823,ENSSSCP00000042805,9823,ENSSSCP00000049111,9823,ENSSSCP00000051511,9823,ENSSSCP00000063172,9823,ENSSSCP00000074302	MTTP,PLA2G12B,ATP2B2,F2,NPC1L1,PCK1,CLDN1,RBP4,PCK2,APOB,SLC30A10,HJV,KLHL3,NR1H4,TF-2
GO:1901616	Organic hydroxy compound catabolic process	5	56	1.17	0.0049	9823,ENSSSCP00000009794,9823,ENSSSCP00000020985,9823,ENSSSCP00000023603,9823,ENSSSCP00000028103,9823,ENSSSCP00000060220	ADH4,CYP27A1,HSD17B6,HAO1,ADH1C
GO:0016485	Protein processing	7	146	0.9	0.0058	9823,ENSSSCP00000009601,9823,ENSSSCP00000011235,9823,ENSSSCP00000016742,9823,ENSSSCP00000024374,9823,ENSSSCP00000028834,9823,ENSSSCP00000049111,9823,ENSSSCP00000074246	FGB,CPN1,KLKB1,FGG,APOH,HJV,MIPEP
GO:0009636	Response to toxic substance	7	147	0.9	0.006	9823,ENSSSCP00000009794,9823,ENSSSCP00000011305,9823,ENSSSCP00000026814,9823,ENSSSCP00000029018,9823,ENSSSCP00000039217,9823,ENSSSCP00000042805,9823,ENSSSCP00000048219	ADH4,GSTO1,ALDH1A1,AMBP,PON3,SLC30A10,APOM
GO:0008652	Cellular amino acid biosynthetic process	5	60	1.14	0.0065	9823,ENSSSCP00000005680,9823,ENSSSCP00000026814,9823,ENSSSCP00000034672,9823,ENSSSCP00000040581,9823,ENSSSCP00000074281	PSAT1,ALDH1A1,SHMT1,ASS1,BHMT
GO:0006094	Gluconeogenesis	4	30	1.34	0.0071	9823,ENSSSCP00000029382,9823,ENSSSCP00000032437,9823,ENSSSCP00000038691,9823,ENSSSCP00000042529	PCK1,PPARGC1A,RBP4,PCK2
GO:1901361	Organic cyclic compound catabolic process	9	272	0.74	0.0073	9823,ENSSSCP00000002079,9823,ENSSSCP00000015090,9823,ENSSSCP00000020985,9823,ENSSSCP00000022867,9823,ENSSSCP00000023603,9823,ENSSSCP00000026634,9823,ENSSSCP00000043882,9823,ENSSSCP00000057484,9823,ENSSSCP00000072988	CYP1A2,NUDT12,CYP27A1,DNASE2B,HSD17B6,UPP2,DPYS,ENTPD5,ALDH8A1
GO:0044249	Cellular biosynthetic process	29	2211	0.34	0.0074	9823,ENSSSCP00000002079,9823,ENSSSCP00000005003,9823,ENSSSCP00000005032,9823,ENSSSCP00000005680,9823,ENSSSCP00000008388,9823,ENSSSCP00000009789,9823,ENSSSCP00000011024,9823,ENSSSCP00000018251,9823,ENSSSCP00000019991,9823,ENSSSCP00000020240,9823,ENSSSCP00000020985,9823,ENSSSCP00000026634,9823,ENSSSCP00000026814,9823,ENSSSCP00000027223,9823,ENSSSCP00000029382,9823,ENSSSCP00000034672,9823,ENSSSCP000…	CYP1A2,SLC27A2,GATM,PSAT1,ACSM2B,MTTP,MAT1A,FADS6,EXTL1,ACSM5,CYP27A1,UPP2,ALDH1A1,ACSM4,PCK1,SHMT1,ASS1,PCK2,APOB,HJV,DGAT2,CARNS1,ENTPD5,NR1H4,EIF1AY,DDC,TSTA3,ALDH8A1,BHMT
GO:0055086	Nucleobase-containing small molecule metabolic process	11	416	0.64	0.0077	9823,ENSSSCP00000005794,9823,ENSSSCP00000008388,9823,ENSSSCP00000015090,9823,ENSSSCP00000020240,9823,ENSSSCP00000026634,9823,ENSSSCP00000027223,9823,ENSSSCP00000034672,9823,ENSSSCP00000043882,9823,ENSSSCP00000057484,9823,ENSSSCP00000070741,9823,ENSSSCP00000072751	LOC110255172,ACSM2B,NUDT12,ACSM5,UPP2,ACSM4,SHMT1,DPYS,ENTPD5,ALDOB,TSTA3
GO:0052695	Cellular glucuronidation	3	10	1.69	0.0078	9823,ENSSSCP00000009530,9823,ENSSSCP00000017284,9823,ENSSSCP00000021512	UGT2B31,UGT1A6,LOC100623255
GO:0043648	Dicarboxylic acid metabolic process	5	65	1.1	0.0085	9823,ENSSSCP00000000955,9823,ENSSSCP00000029382,9823,ENSSSCP00000034672,9823,ENSSSCP00000040581,9823,ENSSSCP00000058578	HAL,PCK1,SHMT1,ASS1,UROC1
GO:0043086	Negative regulation of catalytic activity	13	587	0.56	0.0089	9823,ENSSSCP00000011867,9823,ENSSSCP00000012571,9823,ENSSSCP00000017284,9823,ENSSSCP00000020670,9823,ENSSSCP00000029018,9823,ENSSSCP00000035458,9823,ENSSSCP00000040565,9823,ENSSSCP00000054117,9823,ENSSSCP00000057814,9823,ENSSSCP00000064263,9823,ENSSSCP00000067774,9823,ENSSSCP00000069533,9823,ENSSSCP00000071097	ITIH2,FETUB,UGT1A6,VTN,AMBP,APCS,PTN,AHSG,PZP,RARRES1,SERPINC1,KNG1,LOC110256000
GO:0006244	Pyrimidine nucleotide catabolic process	3	11	1.65	0.0094	9823,ENSSSCP00000026634,9823,ENSSSCP00000043882,9823,ENSSSCP00000057484	UPP2,DPYS,ENTPD5
GO:0006869	Lipid transport	9	287	0.71	0.0094	9823,ENSSSCP00000005003,9823,ENSSSCP00000009789,9823,ENSSSCP00000010971,9823,ENSSSCP00000017736,9823,ENSSSCP00000025888,9823,ENSSSCP00000033486,9823,ENSSSCP00000038691,9823,ENSSSCP00000042786,9823,ENSSSCP00000048219	SLC27A2,MTTP,PLA2G12B,NPC1L1,SLCO1B3,APOC2,RBP4,APOB,APOM
GO:0015711	Organic anion transport	9	286	0.72	0.0094	9823,ENSSSCP00000005003,9823,ENSSSCP00000009789,9823,ENSSSCP00000010971,9823,ENSSSCP00000023446,9823,ENSSSCP00000025888,9823,ENSSSCP00000040019,9823,ENSSSCP00000061533,9823,ENSSSCP00000072228,9823,ENSSSCP00000072828	SLC27A2,MTTP,PLA2G12B,SLC38A4,SLCO1B3,SLC17A1,SLC25A1,ABCC2,SLC38A3
GO:0042632	Cholesterol homeostasis	5	68	1.08	0.0094	9823,ENSSSCP00000009789,9823,ENSSSCP00000010971,9823,ENSSSCP00000017736,9823,ENSSSCP00000042786,9823,ENSSSCP00000063172	MTTP,PLA2G12B,NPC1L1,APOB,NR1H4
GO:0098754	Detoxification	6	114	0.94	0.0103	9823,ENSSSCP00000009794,9823,ENSSSCP00000011305,9823,ENSSSCP00000026814,9823,ENSSSCP00000029018,9823,ENSSSCP00000042805,9823,ENSSSCP00000048219	ADH4,GSTO1,ALDH1A1,AMBP,SLC30A10,APOM
GO:0043603	Cellular amide metabolic process	15	785	0.5	0.0111	9823,ENSSSCP00000000955,9823,ENSSSCP00000002835,9823,ENSSSCP00000005794,9823,ENSSSCP00000008388,9823,ENSSSCP00000010738,9823,ENSSSCP00000011235,9823,ENSSSCP00000011305,9823,ENSSSCP00000020240,9823,ENSSSCP00000027223,9823,ENSSSCP00000034672,9823,ENSSSCP00000040581,9823,ENSSSCP00000053150,9823,ENSSSCP00000058578,9823,ENSSSCP00000063369,9823,ENSSSCP00000074246	HAL,GSTA1,LOC110255172,ACSM2B,GSTT4,CPN1,GSTO1,ACSM5,ACSM4,SHMT1,ASS1,CARNS1,UROC1,EIF1AY,MIPEP
GO:0008610	Lipid biosynthetic process	11	447	0.61	0.0117	9823,ENSSSCP00000005003,9823,ENSSSCP00000007165,9823,ENSSSCP00000008388,9823,ENSSSCP00000018251,9823,ENSSSCP00000020240,9823,ENSSSCP00000020985,9823,ENSSSCP00000027223,9823,ENSSSCP00000029382,9823,ENSSSCP00000042529,9823,ENSSSCP00000051058,9823,ENSSSCP00000072988	SLC27A2,HSD3B1,ACSM2B,FADS6,ACSM5,CYP27A1,ACSM4,PCK1,PCK2,DGAT2,ALDH8A1
GO:0044242	Cellular lipid catabolic process	7	171	0.83	0.0117	9823,ENSSSCP00000005003,9823,ENSSSCP00000028103,9823,ENSSSCP00000029382,9823,ENSSSCP00000042529,9823,ENSSSCP00000042786,9823,ENSSSCP00000050676,9823,ENSSSCP00000053915	SLC27A2,HAO1,PCK1,PCK2,APOB,FAAH,BCO1
GO:0019432	Triglyceride biosynthetic process	3	13	1.58	0.0125	9823,ENSSSCP00000029382,9823,ENSSSCP00000042529,9823,ENSSSCP00000051058	PCK1,PCK2,DGAT2
GO:0009062	Fatty acid catabolic process	5	75	1.04	0.0134	9823,ENSSSCP00000005003,9823,ENSSSCP00000028103,9823,ENSSSCP00000029382,9823,ENSSSCP00000042529,9823,ENSSSCP00000050676	SLC27A2,HAO1,PCK1,PCK2,FAAH
GO:0050714	Positive regulation of protein secretion	5	76	1.04	0.0141	9823,ENSSSCP00000009601,9823,ENSSSCP00000024374,9823,ENSSSCP00000038691,9823,ENSSSCP00000039447,9823,ENSSSCP00000063172	FGB,FGG,RBP4,GOLPH3L,NR1H4
GO:0042592	Homeostatic process	18	1107	0.43	0.0152	9823,ENSSSCP00000009789,9823,ENSSSCP00000010971,9823,ENSSSCP00000012333,9823,ENSSSCP00000014081,9823,ENSSSCP00000016529,9823,ENSSSCP00000017736,9823,ENSSSCP00000026814,9823,ENSSSCP00000029382,9823,ENSSSCP00000032437,9823,ENSSSCP00000037581,9823,ENSSSCP00000038691,9823,ENSSSCP00000042529,9823,ENSSSCP00000042786,9823,ENSSSCP00000042805,9823,ENSSSCP00000049111,9823,ENSSSCP00000051511,9823,ENSSSCP000…	MTTP,PLA2G12B,ATP2B2,F2,FLVCR1,NPC1L1,ALDH1A1,PCK1,PPARGC1A,CLDN1,RBP4,PCK2,APOB,SLC30A10,HJV,KLHL3,NR1H4,TF-2
GO:0046164	Alcohol catabolic process	4	40	1.22	0.0152	9823,ENSSSCP00000009794,9823,ENSSSCP00000020985,9823,ENSSSCP00000028103,9823,ENSSSCP00000060220	ADH4,CYP27A1,HAO1,ADH1C
GO:0015850	Organic hydroxy compound transport	6	127	0.89	0.0164	9823,ENSSSCP00000009789,9823,ENSSSCP00000017736,9823,ENSSSCP00000025888,9823,ENSSSCP00000038691,9823,ENSSSCP00000042786,9823,ENSSSCP00000048219	MTTP,NPC1L1,SLCO1B3,RBP4,APOB,APOM
GO:0030168	Platelet activation	4	43	1.19	0.0191	9823,ENSSSCP00000009601,9823,ENSSSCP00000009602,9823,ENSSSCP00000014081,9823,ENSSSCP00000024374	FGB,FGA,F2,FGG
GO:1903036	Positive regulation of response to wounding	4	43	1.19	0.0191	9823,ENSSSCP00000014081,9823,ENSSSCP00000028834,9823,ENSSSCP00000037581,9823,ENSSSCP00000040565	F2,APOH,CLDN1,PTN
GO:0005996	Monosaccharide metabolic process	6	133	0.87	0.02	9823,ENSSSCP00000011305,9823,ENSSSCP00000029382,9823,ENSSSCP00000032437,9823,ENSSSCP00000038691,9823,ENSSSCP00000042529,9823,ENSSSCP00000070741	GSTO1,PCK1,PPARGC1A,RBP4,PCK2,ALDOB
GO:0019543	Propionate catabolic process	2	2	2.22	0.0213	9823,ENSSSCP00000029382,9823,ENSSSCP00000042529	PCK1,PCK2
GO:0046327	Glycerol biosynthetic process from pyruvate	2	2	2.22	0.0213	9823,ENSSSCP00000029382,9823,ENSSSCP00000042529	PCK1,PCK2
GO:0051365	Cellular response to potassium ion starvation	2	2	2.22	0.0213	9823,ENSSSCP00000029382,9823,ENSSSCP00000072828	PCK1,SLC38A3
GO:0061402	Positive regulation of transcription from RNA polymerase II promoter in response to acidic pH	2	2	2.22	0.0213	9823,ENSSSCP00000029382,9823,ENSSSCP00000072828	PCK1,SLC38A3
GO:0006706	Steroid catabolic process	3	17	1.46	0.0217	9823,ENSSSCP00000002079,9823,ENSSSCP00000020985,9823,ENSSSCP00000023603	CYP1A2,CYP27A1,HSD17B6
GO:0032102	Negative regulation of response to external stimulus	8	277	0.68	0.0314	9823,ENSSSCP00000009601,9823,ENSSSCP00000010046,9823,ENSSSCP00000014081,9823,ENSSSCP00000016742,9823,ENSSSCP00000024374,9823,ENSSSCP00000028834,9823,ENSSSCP00000063172,9823,ENSSSCP00000069533	FGB,CPB2,F2,KLKB1,FGG,APOH,NR1H4,KNG1
GO:1901607	Alpha-amino acid biosynthetic process	4	51	1.11	0.0314	9823,ENSSSCP00000005680,9823,ENSSSCP00000034672,9823,ENSSSCP00000040581,9823,ENSSSCP00000074281	PSAT1,SHMT1,ASS1,BHMT
GO:0006950	Response to stress	30	2589	0.28	0.0317	9823,ENSSSCP00000004152,9823,ENSSSCP00000009601,9823,ENSSSCP00000009602,9823,ENSSSCP00000010046,9823,ENSSSCP00000014081,9823,ENSSSCP00000016742,9823,ENSSSCP00000022617,9823,ENSSSCP00000024374,9823,ENSSSCP00000028834,9823,ENSSSCP00000029018,9823,ENSSSCP00000029382,9823,ENSSSCP00000032437,9823,ENSSSCP00000035458,9823,ENSSSCP00000037581,9823,ENSSSCP00000040565,9823,ENSSSCP00000040581,9823,ENSSSCP000…	C8A,FGB,FGA,CPB2,F2,KLKB1,CYP3A22,FGG,APOH,AMBP,PCK1,PPARGC1A,APCS,CLDN1,PTN,ASS1,PCK2,SLC30A10,ALB,AHSG,UVSSA,CRP,F13B,NR1H4,SERPINC1,KNG1,A0A5G2QYE6_PIG,C6,SLC38A3,TF-2
GO:0034369	Plasma lipoprotein particle remodeling	3	20	1.39	0.0317	9823,ENSSSCP00000009789,9823,ENSSSCP00000042786,9823,ENSSSCP00000048219	MTTP,APOB,APOM
GO:0009117	Nucleotide metabolic process	9	356	0.62	0.0335	9823,ENSSSCP00000005794,9823,ENSSSCP00000008388,9823,ENSSSCP00000015090,9823,ENSSSCP00000020240,9823,ENSSSCP00000026634,9823,ENSSSCP00000027223,9823,ENSSSCP00000043882,9823,ENSSSCP00000057484,9823,ENSSSCP00000070741	LOC110255172,ACSM2B,NUDT12,ACSM5,UPP2,ACSM4,DPYS,ENTPD5,ALDOB
GO:0009063	Cellular amino acid catabolic process	5	97	0.93	0.0337	9823,ENSSSCP00000000955,9823,ENSSSCP00000011024,9823,ENSSSCP00000034672,9823,ENSSSCP00000058578,9823,ENSSSCP00000072988	HAL,MAT1A,SHMT1,UROC1,ALDH8A1
GO:0046942	Carboxylic acid transport	7	213	0.73	0.0337	9823,ENSSSCP00000005003,9823,ENSSSCP00000010971,9823,ENSSSCP00000023446,9823,ENSSSCP00000025888,9823,ENSSSCP00000040019,9823,ENSSSCP00000061533,9823,ENSSSCP00000072828	SLC27A2,PLA2G12B,SLC38A4,SLCO1B3,SLC17A1,SLC25A1,SLC38A3
GO:0009259	Ribonucleotide metabolic process	8	284	0.67	0.0341	9823,ENSSSCP00000005794,9823,ENSSSCP00000008388,9823,ENSSSCP00000020240,9823,ENSSSCP00000026634,9823,ENSSSCP00000027223,9823,ENSSSCP00000043882,9823,ENSSSCP00000057484,9823,ENSSSCP00000070741	LOC110255172,ACSM2B,ACSM5,UPP2,ACSM4,DPYS,ENTPD5,ALDOB
GO:1990748	Cellular detoxification	5	100	0.92	0.0365	9823,ENSSSCP00000009794,9823,ENSSSCP00000011305,9823,ENSSSCP00000026814,9823,ENSSSCP00000029018,9823,ENSSSCP00000048219	ADH4,GSTO1,ALDH1A1,AMBP,APOM
GO:0006766	Vitamin metabolic process	4	55	1.08	0.0366	9823,ENSSSCP00000011305,9823,ENSSSCP00000020985,9823,ENSSSCP00000034672,9823,ENSSSCP00000044388	GSTO1,CYP27A1,SHMT1,LOC100622246
GO:0009166	Nucleotide catabolic process	4	55	1.08	0.0366	9823,ENSSSCP00000015090,9823,ENSSSCP00000026634,9823,ENSSSCP00000043882,9823,ENSSSCP00000057484	NUDT12,UPP2,DPYS,ENTPD5
GO:0090277	Positive regulation of peptide hormone secretion	4	56	1.07	0.038	9823,ENSSSCP00000009601,9823,ENSSSCP00000024374,9823,ENSSSCP00000038691,9823,ENSSSCP00000063172	FGB,FGG,RBP4,NR1H4
GO:0008206	Bile acid metabolic process	3	23	1.33	0.04	9823,ENSSSCP00000005003,9823,ENSSSCP00000020985,9823,ENSSSCP00000063172	SLC27A2,CYP27A1,NR1H4
GO:0006069	Ethanol oxidation	2	4	1.92	0.0415	9823,ENSSSCP00000009794,9823,ENSSSCP00000060220	ADH4,ADH1C
GO:0006081	Cellular aldehyde metabolic process	4	58	1.06	0.0415	9823,ENSSSCP00000009794,9823,ENSSSCP00000053915,9823,ENSSSCP00000070741,9823,ENSSSCP00000072988	ADH4,BCO1,ALDOB,ALDH8A1
GO:0006249	dCMP catabolic process	2	4	1.92	0.0415	9823,ENSSSCP00000026634,9823,ENSSSCP00000043882	UPP2,DPYS
GO:0000096	Sulfur amino acid metabolic process	3	25	1.3	0.047	9823,ENSSSCP00000011024,9823,ENSSSCP00000052912,9823,ENSSSCP00000074281	MAT1A,MMUT,BHMT
Molecular Function
#term ID	term description	observed gene count	background gene count	strength	false discovery rate	matching proteins in your network (IDs)	matching proteins in your network (labels)
GO:0003824	Catalytic activity	70	5987	0.29	1.48e-06	9823,ENSSSCP00000000955,9823,ENSSSCP00000002079,9823,ENSSSCP00000002835,9823,ENSSSCP00000003243,9823,ENSSSCP00000005003,9823,ENSSSCP00000005032,9823,ENSSSCP00000005680,9823,ENSSSCP00000005794,9823,ENSSSCP00000007165,9823,ENSSSCP00000008388,9823,ENSSSCP00000009530,9823,ENSSSCP00000009794,9823,ENSSSCP00000010046,9823,ENSSSCP00000010738,9823,ENSSSCP00000010971,9823,ENSSSCP00000011024,9823,ENSSSCP000…	HAL,CYP1A2,GSTA1,CYP2A19,SLC27A2,GATM,PSAT1,LOC110255172,HSD3B1,ACSM2B,UGT2B31,ADH4,CPB2,GSTT4,PLA2G12B,MAT1A,CPN1,GSTO1,ATP2B2,LOC100517803,F2,NUDT12,KLKB1,UGT1A6,FADS6,EXTL1,ACSM5,CYP27A1,LOC100623255,AOX1,CYP3A22,DNASE2B,HSD17B6,DIO1,UPP2,ALDH1A1,ACSM4,HDAC11,HAO1,AMBP,PCK1,DMGDH,SHMT1,PON3,ASS1,PCK2,DPYS,LOC100622246,SULT2A1,PLPPR1,LOC100152150,HJV,FAAH,DGAT2,MMUT,CARNS1,BCO1,ENTPD5,UROC1,ADH…
GO:0016491	Oxidoreductase activity	21	748	0.67	1.02e-05	9823,ENSSSCP00000002079,9823,ENSSSCP00000003243,9823,ENSSSCP00000007165,9823,ENSSSCP00000009794,9823,ENSSSCP00000011305,9823,ENSSSCP00000018251,9823,ENSSSCP00000020985,9823,ENSSSCP00000022106,9823,ENSSSCP00000022617,9823,ENSSSCP00000023603,9823,ENSSSCP00000025038,9823,ENSSSCP00000026814,9823,ENSSSCP00000028103,9823,ENSSSCP00000029018,9823,ENSSSCP00000032396,9823,ENSSSCP00000044388,9823,ENSSSCP000…	CYP1A2,CYP2A19,HSD3B1,ADH4,GSTO1,FADS6,CYP27A1,AOX1,CYP3A22,HSD17B6,DIO1,ALDH1A1,HAO1,AMBP,DMGDH,LOC100622246,BCO1,ADH1C,LOC110256000,TSTA3,ALDH8A1
GO:0001848	Complement binding	4	16	1.62	0.0057	9823,ENSSSCP00000004152,9823,ENSSSCP00000035458,9823,ENSSSCP00000061045,9823,ENSSSCP00000061154	C8A,APCS,CRP,F13B
GO:0004321	fatty-acyl-CoA synthase activity	3	4	2.09	0.0057	9823,ENSSSCP00000008388,9823,ENSSSCP00000020240,9823,ENSSSCP00000027223	ACSM2B,ACSM5,ACSM4
GO:0004866	Endopeptidase inhibitor activity	8	169	0.89	0.0062	9823,ENSSSCP00000011867,9823,ENSSSCP00000012571,9823,ENSSSCP00000029018,9823,ENSSSCP00000054117,9823,ENSSSCP00000057814,9823,ENSSSCP00000064263,9823,ENSSSCP00000067774,9823,ENSSSCP00000069533	ITIH2,FETUB,AMBP,AHSG,PZP,RARRES1,SERPINC1,KNG1
GO:0015645	Fatty acid ligase activity	4	19	1.54	0.0062	9823,ENSSSCP00000005003,9823,ENSSSCP00000008388,9823,ENSSSCP00000020240,9823,ENSSSCP00000027223	SLC27A2,ACSM2B,ACSM5,ACSM4
GO:0016614	Oxidoreductase activity, acting on CH-OH group of donors	7	125	0.97	0.0062	9823,ENSSSCP00000007165,9823,ENSSSCP00000009794,9823,ENSSSCP00000023603,9823,ENSSSCP00000028103,9823,ENSSSCP00000044388,9823,ENSSSCP00000060220,9823,ENSSSCP00000072751	HSD3B1,ADH4,HSD17B6,HAO1,LOC100622246,ADH1C,TSTA3
GO:0016903	Oxidoreductase activity, acting on the aldehyde or oxo group of donors	5	46	1.25	0.0062	9823,ENSSSCP00000009794,9823,ENSSSCP00000022106,9823,ENSSSCP00000026814,9823,ENSSSCP00000028103,9823,ENSSSCP00000072988	ADH4,AOX1,ALDH1A1,HAO1,ALDH8A1
GO:0019842	Vitamin binding	7	128	0.96	0.0062	9823,ENSSSCP00000005680,9823,ENSSSCP00000009794,9823,ENSSSCP00000034672,9823,ENSSSCP00000038691,9823,ENSSSCP00000052912,9823,ENSSSCP00000053712,9823,ENSSSCP00000064972	PSAT1,ADH4,SHMT1,RBP4,MMUT,ALB,DDC
GO:0046914	Transition metal ion binding	18	952	0.49	0.0062	9823,ENSSSCP00000002079,9823,ENSSSCP00000003243,9823,ENSSSCP00000009794,9823,ENSSSCP00000010046,9823,ENSSSCP00000011235,9823,ENSSSCP00000015090,9823,ENSSSCP00000020985,9823,ENSSSCP00000022106,9823,ENSSSCP00000022617,9823,ENSSSCP00000029382,9823,ENSSSCP00000042529,9823,ENSSSCP00000053712,9823,ENSSSCP00000060220,9823,ENSSSCP00000063172,9823,ENSSSCP00000066722,9823,ENSSSCP00000071097,9823,ENSSSCP000…	CYP1A2,CYP2A19,ADH4,CPB2,CPN1,NUDT12,CYP27A1,AOX1,CYP3A22,PCK1,PCK2,ALB,ADH1C,NR1H4,CA5A,LOC110256000,BHMT,TF-2
GO:0016829	Lyase activity	8	198	0.82	0.0085	9823,ENSSSCP00000000955,9823,ENSSSCP00000002079,9823,ENSSSCP00000029382,9823,ENSSSCP00000042529,9823,ENSSSCP00000058578,9823,ENSSSCP00000064972,9823,ENSSSCP00000066722,9823,ENSSSCP00000070741	HAL,CYP1A2,PCK1,PCK2,UROC1,DDC,CA5A,ALDOB
GO:0004857	Enzyme inhibitor activity	10	333	0.69	0.009	9823,ENSSSCP00000011867,9823,ENSSSCP00000012571,9823,ENSSSCP00000017284,9823,ENSSSCP00000029018,9823,ENSSSCP00000040565,9823,ENSSSCP00000054117,9823,ENSSSCP00000057814,9823,ENSSSCP00000064263,9823,ENSSSCP00000067774,9823,ENSSSCP00000069533	ITIH2,FETUB,UGT1A6,AMBP,PTN,AHSG,PZP,RARRES1,SERPINC1,KNG1
GO:0005539	Glycosaminoglycan binding	8	204	0.81	0.009	9823,ENSSSCP00000011867,9823,ENSSSCP00000014081,9823,ENSSSCP00000020670,9823,ENSSSCP00000028834,9823,ENSSSCP00000029018,9823,ENSSSCP00000040565,9823,ENSSSCP00000042786,9823,ENSSSCP00000067774	ITIH2,F2,VTN,APOH,AMBP,PTN,APOB,SERPINC1
GO:0046906	Tetrapyrrole binding	7	149	0.89	0.009	9823,ENSSSCP00000002079,9823,ENSSSCP00000003243,9823,ENSSSCP00000016529,9823,ENSSSCP00000020985,9823,ENSSSCP00000022617,9823,ENSSSCP00000029018,9823,ENSSSCP00000052912	CYP1A2,CYP2A19,FLVCR1,CYP27A1,CYP3A22,AMBP,MMUT
GO:0005319	Lipid transporter activity	7	155	0.87	0.0094	9823,ENSSSCP00000005003,9823,ENSSSCP00000009789,9823,ENSSSCP00000017736,9823,ENSSSCP00000025888,9823,ENSSSCP00000038691,9823,ENSSSCP00000042786,9823,ENSSSCP00000048219	SLC27A2,MTTP,NPC1L1,SLCO1B3,RBP4,APOB,APOM
GO:0001846	Opsonin binding	3	12	1.62	0.0141	9823,ENSSSCP00000035458,9823,ENSSSCP00000061045,9823,ENSSSCP00000061154	APCS,CRP,F13B
GO:0016616	Oxidoreductase activity, acting on the CH-OH group of donors, NAD or NADP as acceptor	6	117	0.93	0.0148	9823,ENSSSCP00000007165,9823,ENSSSCP00000009794,9823,ENSSSCP00000023603,9823,ENSSSCP00000044388,9823,ENSSSCP00000060220,9823,ENSSSCP00000072751	HSD3B1,ADH4,HSD17B6,LOC100622246,ADH1C,TSTA3
GO:0004745	NAD-retinol dehydrogenase activity	3	15	1.52	0.0216	9823,ENSSSCP00000009794,9823,ENSSSCP00000023603,9823,ENSSSCP00000060220	ADH4,HSD17B6,ADH1C
GO:0004613	Phosphoenolpyruvate carboxykinase (GTP) activity	2	2	2.22	0.0272	9823,ENSSSCP00000029382,9823,ENSSSCP00000042529	PCK1,PCK2
GO:0020037	Heme binding	6	138	0.86	0.0272	9823,ENSSSCP00000002079,9823,ENSSSCP00000003243,9823,ENSSSCP00000016529,9823,ENSSSCP00000020985,9823,ENSSSCP00000022617,9823,ENSSSCP00000029018	CYP1A2,CYP2A19,FLVCR1,CYP27A1,CYP3A22,AMBP
GO:0008201	Heparin binding	6	147	0.83	0.0363	9823,ENSSSCP00000014081,9823,ENSSSCP00000020670,9823,ENSSSCP00000028834,9823,ENSSSCP00000040565,9823,ENSSSCP00000042786,9823,ENSSSCP00000067774	F2,VTN,APOH,PTN,APOB,SERPINC1
GO:0019115	Benzaldehyde dehydrogenase [NAD(P)+] activity	2	3	2.04	0.0374	9823,ENSSSCP00000009794,9823,ENSSSCP00000026814	ADH4,ALDH1A1
GO:0016830	Carbon-carbon lyase activity	4	53	1.1	0.0394	9823,ENSSSCP00000029382,9823,ENSSSCP00000042529,9823,ENSSSCP00000064972,9823,ENSSSCP00000070741	PCK1,PCK2,DDC,ALDOB
GO:1901681	Sulfur compound binding	7	215	0.73	0.0395	9823,ENSSSCP00000014081,9823,ENSSSCP00000020670,9823,ENSSSCP00000028834,9823,ENSSSCP00000029018,9823,ENSSSCP00000040565,9823,ENSSSCP00000042786,9823,ENSSSCP00000067774	F2,VTN,APOH,AMBP,PTN,APOB,SERPINC1
GO:0030170	Pyridoxal phosphate binding	4	56	1.07	0.045	9823,ENSSSCP00000005680,9823,ENSSSCP00000034672,9823,ENSSSCP00000053712,9823,ENSSSCP00000064972	PSAT1,SHMT1,ALB,DDC
GO:0016765	Transferase activity, transferring alkyl or aryl (other than methyl) groups	4	58	1.06	0.048	9823,ENSSSCP00000002835,9823,ENSSSCP00000010738,9823,ENSSSCP00000011024,9823,ENSSSCP00000011305	GSTA1,GSTT4,MAT1A,GSTO1
GO:0016874	Ligase activity	6	162	0.79	0.048	9823,ENSSSCP00000005003,9823,ENSSSCP00000008388,9823,ENSSSCP00000020240,9823,ENSSSCP00000027223,9823,ENSSSCP00000040581,9823,ENSSSCP00000053150	SLC27A2,ACSM2B,ACSM5,ACSM4,ASS1,CARNS1
GO:0005506	Iron ion binding	6	164	0.78	0.0494	9823,ENSSSCP00000002079,9823,ENSSSCP00000003243,9823,ENSSSCP00000020985,9823,ENSSSCP00000022106,9823,ENSSSCP00000022617,9823,ENSSSCP00000074302	CYP1A2,CYP2A19,CYP27A1,AOX1,CYP3A22,TF-2
Cellular Component
#term ID	term description	observed gene count	background gene count	strength	false discovery rate	matching proteins in your network (IDs)	matching proteins in your network (labels)
GO:0005576	Extracellular region	39	2020	0.5	3.93e-08	9823,ENSSSCP00000004152,9823,ENSSSCP00000009601,9823,ENSSSCP00000009602,9823,ENSSSCP00000010046,9823,ENSSSCP00000010971,9823,ENSSSCP00000011235,9823,ENSSSCP00000011867,9823,ENSSSCP00000012571,9823,ENSSSCP00000014081,9823,ENSSSCP00000016742,9823,ENSSSCP00000020670,9823,ENSSSCP00000022867,9823,ENSSSCP00000024374,9823,ENSSSCP00000028834,9823,ENSSSCP00000029018,9823,ENSSSCP00000033486,9823,ENSSSCP000…	C8A,FGB,FGA,CPB2,PLA2G12B,CPN1,ITIH2,FETUB,F2,KLKB1,VTN,DNASE2B,FGG,APOH,AMBP,APOC2,LOC110258310,APCS,RBP4,PON3,PTN,APOB,APOM,HJV,ALB,AHSG,ENTPD5,PZP,LOC110258309,CRP,F13B,RARRES1,SERPINC1,KNG1,C6,TSTA3,MAPT,BHMT,TF-2
GO:0005615	Extracellular space	32	1349	0.59	3.93e-08	9823,ENSSSCP00000004152,9823,ENSSSCP00000009601,9823,ENSSSCP00000009602,9823,ENSSSCP00000010046,9823,ENSSSCP00000011235,9823,ENSSSCP00000012571,9823,ENSSSCP00000014081,9823,ENSSSCP00000016742,9823,ENSSSCP00000020670,9823,ENSSSCP00000024374,9823,ENSSSCP00000028834,9823,ENSSSCP00000029018,9823,ENSSSCP00000033486,9823,ENSSSCP00000035458,9823,ENSSSCP00000038691,9823,ENSSSCP00000039217,9823,ENSSSCP000…	C8A,FGB,FGA,CPB2,CPN1,FETUB,F2,KLKB1,VTN,FGG,APOH,AMBP,APOC2,APCS,RBP4,PON3,PTN,APOB,APOM,HJV,ALB,AHSG,ENTPD5,PZP,CRP,RARRES1,SERPINC1,KNG1,C6,TSTA3,BHMT,TF-2
GO:0034361	Very-low-density lipoprotein particle	4	15	1.64	0.0024	9823,ENSSSCP00000028834,9823,ENSSSCP00000033486,9823,ENSSSCP00000042786,9823,ENSSSCP00000048219	APOH,APOC2,APOB,APOM
GO:0005577	Fibrinogen complex	3	5	2	0.0037	9823,ENSSSCP00000009601,9823,ENSSSCP00000009602,9823,ENSSSCP00000024374	FGB,FGA,FGG
GO:0034362	Low-density lipoprotein particle	3	10	1.69	0.0112	9823,ENSSSCP00000033486,9823,ENSSSCP00000042786,9823,ENSSSCP00000048219	APOC2,APOB,APOM
GO:0042627	Chylomicron	3	11	1.65	0.0117	9823,ENSSSCP00000028834,9823,ENSSSCP00000033486,9823,ENSSSCP00000042786	APOH,APOC2,APOB
GO:0005783	Endoplasmic reticulum	20	1342	0.39	0.0267	9823,ENSSSCP00000002079,9823,ENSSSCP00000005003,9823,ENSSSCP00000007165,9823,ENSSSCP00000009601,9823,ENSSSCP00000009789,9823,ENSSSCP00000017284,9823,ENSSSCP00000019991,9823,ENSSSCP00000020670,9823,ENSSSCP00000022617,9823,ENSSSCP00000023603,9823,ENSSSCP00000025038,9823,ENSSSCP00000029018,9823,ENSSSCP00000029382,9823,ENSSSCP00000040565,9823,ENSSSCP00000042786,9823,ENSSSCP00000050676,9823,ENSSSCP000…	CYP1A2,SLC27A2,HSD3B1,FGB,MTTP,UGT1A6,EXTL1,VTN,CYP3A22,HSD17B6,DIO1,AMBP,PCK1,PTN,APOB,FAAH,DGAT2,ALB,ENTPD5,LOC110256000
GO:0034364	High-density lipoprotein particle	3	18	1.44	0.0344	9823,ENSSSCP00000028834,9823,ENSSSCP00000033486,9823,ENSSSCP00000048219	APOH,APOC2,APOM

## Sheet: mRNA-seq downregulated KEGG
#term ID	term description	observed gene count	background gene count	strength	false discovery rate	matching proteins in your network (IDs)	matching proteins in your network (labels)
ssc01100	Metabolic pathways	42	1250	0.74	1.08e-17	9823,ENSSSCP00000000955,9823,ENSSSCP00000002079,9823,ENSSSCP00000002835,9823,ENSSSCP00000005032,9823,ENSSSCP00000005794,9823,ENSSSCP00000007165,9823,ENSSSCP00000008388,9823,ENSSSCP00000009530,9823,ENSSSCP00000009794,9823,ENSSSCP00000010738,9823,ENSSSCP00000010971,9823,ENSSSCP00000011305,9823,ENSSSCP00000015090,9823,ENSSSCP00000019991,9823,ENSSSCP00000020240,9823,ENSSSCP00000021512,9823,ENSSSCP000…	HAL,CYP1A2,GSTA1,GATM,LOC110255172,HSD3B1,ACSM2B,UGT2B31,ADH4,GSTT4,PLA2G12B,GSTO1,NUDT12,EXTL1,ACSM5,LOC100623255,AOX1,CYP3A22,HSD17B6,UPP2,ALDH1A1,ACSM4,HAO1,PCK1,DMGDH,SHMT1,ASS1,PCK2,DPYS,LOC100622246,DGAT2,MMUT,CARNS1,BCO1,ENTPD5,UROC1,ADH1C,DDC,CA5A,ALDOB,LOC110256000,BHMT
ssc05204	Chemical carcinogenesis	12	48	1.62	2.46e-13	9823,ENSSSCP00000002079,9823,ENSSSCP00000002835,9823,ENSSSCP00000003243,9823,ENSSSCP00000009530,9823,ENSSSCP00000009794,9823,ENSSSCP00000010738,9823,ENSSSCP00000011305,9823,ENSSSCP00000021512,9823,ENSSSCP00000022617,9823,ENSSSCP00000044388,9823,ENSSSCP00000047878,9823,ENSSSCP00000060220	CYP1A2,GSTA1,CYP2A19,UGT2B31,ADH4,GSTT4,GSTO1,LOC100623255,CYP3A22,LOC100622246,SULT2A1,ADH1C
ssc00980	Metabolism of xenobiotics by cytochrome P450	11	42	1.64	1.67e-12	9823,ENSSSCP00000002079,9823,ENSSSCP00000002835,9823,ENSSSCP00000003243,9823,ENSSSCP00000009530,9823,ENSSSCP00000009794,9823,ENSSSCP00000010738,9823,ENSSSCP00000011305,9823,ENSSSCP00000021512,9823,ENSSSCP00000044388,9823,ENSSSCP00000047878,9823,ENSSSCP00000060220	CYP1A2,GSTA1,CYP2A19,UGT2B31,ADH4,GSTT4,GSTO1,LOC100623255,LOC100622246,SULT2A1,ADH1C
ssc00830	Retinol metabolism	10	43	1.58	5.72e-11	9823,ENSSSCP00000002079,9823,ENSSSCP00000009530,9823,ENSSSCP00000009794,9823,ENSSSCP00000021512,9823,ENSSSCP00000022106,9823,ENSSSCP00000022617,9823,ENSSSCP00000023603,9823,ENSSSCP00000026814,9823,ENSSSCP00000053915,9823,ENSSSCP00000060220	CYP1A2,UGT2B31,ADH4,LOC100623255,AOX1,CYP3A22,HSD17B6,ALDH1A1,BCO1,ADH1C
ssc00982	Drug metabolism - cytochrome P450	9	40	1.57	8.74e-10	9823,ENSSSCP00000002079,9823,ENSSSCP00000002835,9823,ENSSSCP00000009530,9823,ENSSSCP00000009794,9823,ENSSSCP00000010738,9823,ENSSSCP00000011305,9823,ENSSSCP00000021512,9823,ENSSSCP00000022106,9823,ENSSSCP00000060220	CYP1A2,GSTA1,UGT2B31,ADH4,GSTT4,GSTO1,LOC100623255,AOX1,ADH1C
ssc04610	Complement and coagulation cascades	10	66	1.4	1.66e-09	9823,ENSSSCP00000004152,9823,ENSSSCP00000009601,9823,ENSSSCP00000009602,9823,ENSSSCP00000010046,9823,ENSSSCP00000014081,9823,ENSSSCP00000016742,9823,ENSSSCP00000024374,9823,ENSSSCP00000061154,9823,ENSSSCP00000067774,9823,ENSSSCP00000069533	C8A,FGB,FGA,CPB2,F2,KLKB1,FGG,F13B,SERPINC1,KNG1
ssc00983	Drug metabolism - other enzymes	7	49	1.37	2.09e-06	9823,ENSSSCP00000002835,9823,ENSSSCP00000009530,9823,ENSSSCP00000010738,9823,ENSSSCP00000011305,9823,ENSSSCP00000021512,9823,ENSSSCP00000026634,9823,ENSSSCP00000043882	GSTA1,UGT2B31,GSTT4,GSTO1,LOC100623255,UPP2,DPYS
ssc00140	Steroid hormone biosynthesis	6	40	1.39	1.35e-05	9823,ENSSSCP00000002079,9823,ENSSSCP00000007165,9823,ENSSSCP00000009530,9823,ENSSSCP00000021512,9823,ENSSSCP00000022617,9823,ENSSSCP00000023603	CYP1A2,HSD3B1,UGT2B31,LOC100623255,CYP3A22,HSD17B6
ssc00260	Glycine, serine and threonine metabolism	5	33	1.4	0.0001	9823,ENSSSCP00000005032,9823,ENSSSCP00000032396,9823,ENSSSCP00000034672,9823,ENSSSCP00000071097,9823,ENSSSCP00000074281	GATM,DMGDH,SHMT1,LOC110256000,BHMT
ssc00350	Tyrosine metabolism	5	32	1.41	0.0001	9823,ENSSSCP00000009794,9823,ENSSSCP00000022106,9823,ENSSSCP00000060220,9823,ENSSSCP00000064972,9823,ENSSSCP00000071097	ADH4,AOX1,ADH1C,DDC,LOC110256000
ssc04976	Bile secretion	6	72	1.14	0.00023	9823,ENSSSCP00000005794,9823,ENSSSCP00000009530,9823,ENSSSCP00000021512,9823,ENSSSCP00000025888,9823,ENSSSCP00000047878,9823,ENSSSCP00000072228	LOC110255172,UGT2B31,LOC100623255,SLCO1B3,SULT2A1,ABCC2
ssc00010	Glycolysis / Gluconeogenesis	5	56	1.17	0.00092	9823,ENSSSCP00000009794,9823,ENSSSCP00000029382,9823,ENSSSCP00000042529,9823,ENSSSCP00000060220,9823,ENSSSCP00000070741	ADH4,PCK1,PCK2,ADH1C,ALDOB
ssc04975	Fat digestion and absorption	4	37	1.25	0.0027	9823,ENSSSCP00000009789,9823,ENSSSCP00000010971,9823,ENSSSCP00000017736,9823,ENSSSCP00000051058	MTTP,PLA2G12B,NPC1L1,DGAT2
ssc00340	Histidine metabolism	3	21	1.37	0.0082	9823,ENSSSCP00000000955,9823,ENSSSCP00000053150,9823,ENSSSCP00000058578	HAL,CARNS1,UROC1
ssc00360	Phenylalanine metabolism	3	20	1.39	0.0082	9823,ENSSSCP00000013982,9823,ENSSSCP00000064972,9823,ENSSSCP00000071097	LOC100517803,DDC,LOC110256000
ssc00591	Linoleic acid metabolism	3	21	1.37	0.0082	9823,ENSSSCP00000002079,9823,ENSSSCP00000010971,9823,ENSSSCP00000022617	CYP1A2,PLA2G12B,CYP3A22
ssc04964	Proximal tubule bicarbonate reclamation	3	20	1.39	0.0082	9823,ENSSSCP00000029382,9823,ENSSSCP00000042529,9823,ENSSSCP00000072828	PCK1,PCK2,SLC38A3
ssc00650	Butanoate metabolism	3	23	1.33	0.0092	9823,ENSSSCP00000008388,9823,ENSSSCP00000020240,9823,ENSSSCP00000027223	ACSM2B,ACSM5,ACSM4
ssc01524	Platinum drug resistance	4	59	1.05	0.0099	9823,ENSSSCP00000002835,9823,ENSSSCP00000010738,9823,ENSSSCP00000011305,9823,ENSSSCP00000072228	GSTA1,GSTT4,GSTO1,ABCC2
ssc00410	beta-Alanine metabolism	3	29	1.23	0.0154	9823,ENSSSCP00000043882,9823,ENSSSCP00000053150,9823,ENSSSCP00000071097	DPYS,CARNS1,LOC110256000
ssc00630	Glyoxylate and dicarboxylate metabolism	3	29	1.23	0.0154	9823,ENSSSCP00000028103,9823,ENSSSCP00000034672,9823,ENSSSCP00000052912	HAO1,SHMT1,MMUT
ssc04146	Peroxisome	4	72	0.96	0.0173	9823,ENSSSCP00000005003,9823,ENSSSCP00000005794,9823,ENSSSCP00000015090,9823,ENSSSCP00000028103	SLC27A2,LOC110255172,NUDT12,HAO1
ssc00380	Tryptophan metabolism	3	40	1.09	0.0317	9823,ENSSSCP00000002079,9823,ENSSSCP00000022106,9823,ENSSSCP00000064972	CYP1A2,AOX1,DDC
ssc00480	Glutathione metabolism	3	45	1.04	0.0417	9823,ENSSSCP00000002835,9823,ENSSSCP00000010738,9823,ENSSSCP00000011305	GSTA1,GSTT4,GSTO1
ssc04931	Insulin resistance	4	97	0.83	0.0432	9823,ENSSSCP00000005003,9823,ENSSSCP00000029382,9823,ENSSSCP00000032437,9823,ENSSSCP00000042529	SLC27A2,PCK1,PPARGC1A,PCK2
ssc00240	Pyrimidine metabolism	3	48	1.01	0.0458	9823,ENSSSCP00000026634,9823,ENSSSCP00000043882,9823,ENSSSCP00000057484	UPP2,DPYS,ENTPD5
ssc01200	Carbon metabolism	4	102	0.81	0.0476	9823,ENSSSCP00000028103,9823,ENSSSCP00000034672,9823,ENSSSCP00000052912,9823,ENSSSCP00000070741	HAO1,SHMT1,MMUT,ALDOB
