# Supplementary material for: Changes in DNA Methylation and mRNA Expression in Lung Tissue after Long-Term Supplementation with an Increased Dose of Cholecalciferol
Source: Int J Mol Sci. 2023 Dec 29;25(1):464. doi: 10.3390/ijms25010464 (PMC10778667; doi:10.3390/ijms25010464)
Supplement: Supplementary file 1 [file ijms-25-00464-s001.zip › Supplementary Material Table S7.xlsx]

## Sheet: enrichment.Process
#term ID	term description	observed gene count	background gene count	strength	false discovery rate	matching proteins in your network (IDs)	matching proteins in your network (labels)
GO:0030195	Negative regulation of blood coagulation	8	33	1.53	2.94e-07	9823,ENSSSCP00000009601,9823,ENSSSCP00000010046,9823,ENSSSCP00000014081,9823,ENSSSCP00000016742,9823,ENSSSCP00000024374,9823,ENSSSCP00000026090,9823,ENSSSCP00000028834,9823,ENSSSCP00000069533	FGB,CPB2,F2,KLKB1,FGG,CD9,APOH,KNG1
GO:0030193	Regulation of blood coagulation	9	50	1.4	2.94e-07	9823,ENSSSCP00000009601,9823,ENSSSCP00000010046,9823,ENSSSCP00000014081,9823,ENSSSCP00000016742,9823,ENSSSCP00000024374,9823,ENSSSCP00000026090,9823,ENSSSCP00000028834,9823,ENSSSCP00000067774,9823,ENSSSCP00000069533	FGB,CPB2,F2,KLKB1,FGG,CD9,APOH,SERPINC1,KNG1
GO:0001523	Retinoid metabolic process	8	58	1.29	7.68e-06	9823,ENSSSCP00000002079,9823,ENSSSCP00000009794,9823,ENSSSCP00000023603,9823,ENSSSCP00000026814,9823,ENSSSCP00000038691,9823,ENSSSCP00000053915,9823,ENSSSCP00000060220,9823,ENSSSCP00000072988	CYP1A2,ADH4,HSD17B6,ALDH1A1,RBP4,BCO1,ADH1C,ALDH8A1
GO:0061041	Regulation of wound healing	10	87	1.21	8.14e-07	9823,ENSSSCP00000009601,9823,ENSSSCP00000010046,9823,ENSSSCP00000014081,9823,ENSSSCP00000016742,9823,ENSSSCP00000024374,9823,ENSSSCP00000026090,9823,ENSSSCP00000028834,9823,ENSSSCP00000037581,9823,ENSSSCP00000067774,9823,ENSSSCP00000069533	FGB,CPB2,F2,KLKB1,FGG,CD9,APOH,CLDN1,SERPINC1,KNG1
GO:0007596	Blood coagulation	10	95	1.17	1.7e-06	9823,ENSSSCP00000009601,9823,ENSSSCP00000009602,9823,ENSSSCP00000010046,9823,ENSSSCP00000014081,9823,ENSSSCP00000016742,9823,ENSSSCP00000024374,9823,ENSSSCP00000028834,9823,ENSSSCP00000061154,9823,ENSSSCP00000067774,9823,ENSSSCP00000069533	FGB,FGA,CPB2,F2,KLKB1,FGG,APOH,F13B,SERPINC1,KNG1
GO:1903034	Regulation of response to wounding	11	108	1.16	4.13e-07	9823,ENSSSCP00000009601,9823,ENSSSCP00000010046,9823,ENSSSCP00000014081,9823,ENSSSCP00000016742,9823,ENSSSCP00000024374,9823,ENSSSCP00000026090,9823,ENSSSCP00000028834,9823,ENSSSCP00000037581,9823,ENSSSCP00000040565,9823,ENSSSCP00000067774,9823,ENSSSCP00000069533	FGB,CPB2,F2,KLKB1,FGG,CD9,APOH,CLDN1,PTN,SERPINC1,KNG1
GO:0046394	Carboxylic acid biosynthetic process	14	200	0.99	2.94e-07	9823,ENSSSCP00000005003,9823,ENSSSCP00000005032,9823,ENSSSCP00000005680,9823,ENSSSCP00000008388,9823,ENSSSCP00000018251,9823,ENSSSCP00000020240,9823,ENSSSCP00000020985,9823,ENSSSCP00000026814,9823,ENSSSCP00000027223,9823,ENSSSCP00000034672,9823,ENSSSCP00000040581,9823,ENSSSCP00000053150,9823,ENSSSCP00000072988,9823,ENSSSCP00000074281	SLC27A2,GATM,PSAT1,ACSM2B,FADS6,ACSM5,CYP27A1,ALDH1A1,ACSM4,SHMT1,ASS1,CARNS1,ALDH8A1,BHMT
GO:0032787	Monocarboxylic acid metabolic process	26	398	0.96	6.27e-14	9823,ENSSSCP00000000955,9823,ENSSSCP00000002079,9823,ENSSSCP00000003243,9823,ENSSSCP00000005003,9823,ENSSSCP00000005032,9823,ENSSSCP00000005794,9823,ENSSSCP00000008388,9823,ENSSSCP00000009530,9823,ENSSSCP00000009794,9823,ENSSSCP00000017284,9823,ENSSSCP00000018251,9823,ENSSSCP00000020240,9823,ENSSSCP00000020985,9823,ENSSSCP00000021512,9823,ENSSSCP00000026814,9823,ENSSSCP00000027223,9823,ENSSSCP000…	HAL,CYP1A2,CYP2A19,SLC27A2,GATM,LOC110255172,ACSM2B,UGT2B31,ADH4,UGT1A6,FADS6,ACSM5,CYP27A1,LOC100623255,ALDH1A1,ACSM4,HAO1,PCK1,PCK2,FAAH,MMUT,UROC1,ADH1C,NR1H4,ALDOB,ALDH8A1
GO:0044282	Small molecule catabolic process	17	291	0.92	1.06e-07	9823,ENSSSCP00000000955,9823,ENSSSCP00000005003,9823,ENSSSCP00000009794,9823,ENSSSCP00000011024,9823,ENSSSCP00000020985,9823,ENSSSCP00000023603,9823,ENSSSCP00000026634,9823,ENSSSCP00000028103,9823,ENSSSCP00000029382,9823,ENSSSCP00000034672,9823,ENSSSCP00000039217,9823,ENSSSCP00000042529,9823,ENSSSCP00000050676,9823,ENSSSCP00000058578,9823,ENSSSCP00000060220,9823,ENSSSCP00000070741,9823,ENSSSCP000…	HAL,SLC27A2,ADH4,MAT1A,CYP27A1,HSD17B6,UPP2,HAO1,PCK1,SHMT1,PON3,PCK2,FAAH,UROC1,ADH1C,ALDOB,ALDH8A1
GO:0019752	Carboxylic acid metabolic process	37	661	0.9	1.76e-18	9823,ENSSSCP00000000955,9823,ENSSSCP00000002079,9823,ENSSSCP00000003243,9823,ENSSSCP00000005003,9823,ENSSSCP00000005032,9823,ENSSSCP00000005680,9823,ENSSSCP00000005794,9823,ENSSSCP00000008388,9823,ENSSSCP00000009530,9823,ENSSSCP00000009794,9823,ENSSSCP00000011024,9823,ENSSSCP00000011305,9823,ENSSSCP00000013982,9823,ENSSSCP00000017284,9823,ENSSSCP00000018251,9823,ENSSSCP00000020240,9823,ENSSSCP000…	HAL,CYP1A2,CYP2A19,SLC27A2,GATM,PSAT1,LOC110255172,ACSM2B,UGT2B31,ADH4,MAT1A,GSTO1,LOC100517803,UGT1A6,FADS6,ACSM5,CYP27A1,LOC100623255,DIO1,ALDH1A1,ACSM4,HAO1,PCK1,SHMT1,PON3,ASS1,PCK2,FAAH,MMUT,CARNS1,UROC1,ADH1C,NR1H4,DDC,ALDOB,ALDH8A1,BHMT
GO:0050878	Regulation of body fluid levels	13	229	0.9	6.89e-06	9823,ENSSSCP00000009601,9823,ENSSSCP00000009602,9823,ENSSSCP00000010046,9823,ENSSSCP00000014081,9823,ENSSSCP00000016742,9823,ENSSSCP00000024374,9823,ENSSSCP00000024933,9823,ENSSSCP00000026090,9823,ENSSSCP00000028834,9823,ENSSSCP00000037581,9823,ENSSSCP00000061154,9823,ENSSSCP00000067774,9823,ENSSSCP00000069533	FGB,FGA,CPB2,F2,KLKB1,FGG,I3LLG5_PIG,CD9,APOH,CLDN1,F13B,SERPINC1,KNG1
GO:0006082	Organic acid metabolic process	38	696	0.89	1.76e-18	9823,ENSSSCP00000000955,9823,ENSSSCP00000002079,9823,ENSSSCP00000003243,9823,ENSSSCP00000005003,9823,ENSSSCP00000005032,9823,ENSSSCP00000005680,9823,ENSSSCP00000005794,9823,ENSSSCP00000008388,9823,ENSSSCP00000009530,9823,ENSSSCP00000009794,9823,ENSSSCP00000011024,9823,ENSSSCP00000011305,9823,ENSSSCP00000013982,9823,ENSSSCP00000017284,9823,ENSSSCP00000018251,9823,ENSSSCP00000020240,9823,ENSSSCP000…	HAL,CYP1A2,CYP2A19,SLC27A2,GATM,PSAT1,LOC110255172,ACSM2B,UGT2B31,ADH4,MAT1A,GSTO1,LOC100517803,UGT1A6,FADS6,ACSM5,CYP27A1,LOC100623255,DIO1,ALDH1A1,ACSM4,HAO1,PCK1,SHMT1,PON3,SLC17A1,ASS1,PCK2,FAAH,MMUT,CARNS1,UROC1,ADH1C,NR1H4,DDC,ALDOB,ALDH8A1,BHMT
GO:0006520	Cellular amino acid metabolic process	13	240	0.88	9.94e-06	9823,ENSSSCP00000000955,9823,ENSSSCP00000005680,9823,ENSSSCP00000011024,9823,ENSSSCP00000013982,9823,ENSSSCP00000025038,9823,ENSSSCP00000026814,9823,ENSSSCP00000034672,9823,ENSSSCP00000040581,9823,ENSSSCP00000052912,9823,ENSSSCP00000058578,9823,ENSSSCP00000064972,9823,ENSSSCP00000072988,9823,ENSSSCP00000074281	HAL,PSAT1,MAT1A,LOC100517803,DIO1,ALDH1A1,SHMT1,ASS1,MMUT,UROC1,DDC,ALDH8A1,BHMT
GO:0044283	Small molecule biosynthetic process	18	347	0.86	1.28e-07	9823,ENSSSCP00000005003,9823,ENSSSCP00000005032,9823,ENSSSCP00000005680,9823,ENSSSCP00000008388,9823,ENSSSCP00000018251,9823,ENSSSCP00000020240,9823,ENSSSCP00000020985,9823,ENSSSCP00000026814,9823,ENSSSCP00000027223,9823,ENSSSCP00000029382,9823,ENSSSCP00000032437,9823,ENSSSCP00000034672,9823,ENSSSCP00000038691,9823,ENSSSCP00000040581,9823,ENSSSCP00000042529,9823,ENSSSCP00000053150,9823,ENSSSCP000…	SLC27A2,GATM,PSAT1,ACSM2B,FADS6,ACSM5,CYP27A1,ALDH1A1,ACSM4,PCK1,PPARGC1A,SHMT1,RBP4,ASS1,PCK2,CARNS1,ALDH8A1,BHMT
GO:0044281	Small molecule metabolic process	49	1328	0.72	1.76e-18	9823,ENSSSCP00000000955,9823,ENSSSCP00000002079,9823,ENSSSCP00000003243,9823,ENSSSCP00000005003,9823,ENSSSCP00000005032,9823,ENSSSCP00000005680,9823,ENSSSCP00000005794,9823,ENSSSCP00000008388,9823,ENSSSCP00000009530,9823,ENSSSCP00000009794,9823,ENSSSCP00000011024,9823,ENSSSCP00000011305,9823,ENSSSCP00000013982,9823,ENSSSCP00000015090,9823,ENSSSCP00000017284,9823,ENSSSCP00000018251,9823,ENSSSCP000…	HAL,CYP1A2,CYP2A19,SLC27A2,GATM,PSAT1,LOC110255172,ACSM2B,UGT2B31,ADH4,MAT1A,GSTO1,LOC100517803,NUDT12,UGT1A6,FADS6,ACSM5,CYP27A1,LOC100623255,HSD17B6,DIO1,UPP2,ALDH1A1,ACSM4,HAO1,PCK1,PPARGC1A,SHMT1,RBP4,PON3,SLC17A1,ASS1,PCK2,APOB,DPYS,LOC100622246,FAAH,MMUT,CARNS1,ENTPD5,UROC1,ADH1C,NR1H4,DDC,CA5A,ALDOB,TSTA3,ALDH8A1,BHMT
GO:0006629	Lipid metabolic process	36	1029	0.69	3.97e-12	9823,ENSSSCP00000002079,9823,ENSSSCP00000003243,9823,ENSSSCP00000005003,9823,ENSSSCP00000005794,9823,ENSSSCP00000007165,9823,ENSSSCP00000008388,9823,ENSSSCP00000009530,9823,ENSSSCP00000009789,9823,ENSSSCP00000009794,9823,ENSSSCP00000010971,9823,ENSSSCP00000017284,9823,ENSSSCP00000018251,9823,ENSSSCP00000020240,9823,ENSSSCP00000020985,9823,ENSSSCP00000021512,9823,ENSSSCP00000022106,9823,ENSSSCP000…	CYP1A2,CYP2A19,SLC27A2,LOC110255172,HSD3B1,ACSM2B,UGT2B31,MTTP,ADH4,PLA2G12B,UGT1A6,FADS6,ACSM5,CYP27A1,LOC100623255,AOX1,HSD17B6,ALDH1A1,ACSM4,HAO1,APOH,PCK1,APOC2,RBP4,PCK2,APOB,LOC100622246,PLPPR1,FAAH,DGAT2,MMUT,BCO1,ADH1C,NR1H4,CES3,ALDH8A1
GO:0044255	Cellular lipid metabolic process	26	789	0.67	1.28e-07	9823,ENSSSCP00000002079,9823,ENSSSCP00000003243,9823,ENSSSCP00000005003,9823,ENSSSCP00000005794,9823,ENSSSCP00000008388,9823,ENSSSCP00000009789,9823,ENSSSCP00000009794,9823,ENSSSCP00000010971,9823,ENSSSCP00000018251,9823,ENSSSCP00000020240,9823,ENSSSCP00000023603,9823,ENSSSCP00000026814,9823,ENSSSCP00000027223,9823,ENSSSCP00000028103,9823,ENSSSCP00000028834,9823,ENSSSCP00000029382,9823,ENSSSCP000…	CYP1A2,CYP2A19,SLC27A2,LOC110255172,ACSM2B,MTTP,ADH4,PLA2G12B,FADS6,ACSM5,HSD17B6,ALDH1A1,ACSM4,HAO1,APOH,PCK1,RBP4,PCK2,APOB,PLPPR1,FAAH,DGAT2,MMUT,BCO1,ADH1C,ALDH8A1
GO:1901575	Organic substance catabolic process	34	1401	0.53	2.88e-07	9823,ENSSSCP00000000955,9823,ENSSSCP00000001134,9823,ENSSSCP00000002079,9823,ENSSSCP00000002653,9823,ENSSSCP00000005003,9823,ENSSSCP00000009794,9823,ENSSSCP00000010971,9823,ENSSSCP00000011024,9823,ENSSSCP00000015090,9823,ENSSSCP00000020431,9823,ENSSSCP00000020985,9823,ENSSSCP00000022867,9823,ENSSSCP00000023603,9823,ENSSSCP00000026634,9823,ENSSSCP00000026814,9823,ENSSSCP00000028103,9823,ENSSSCP000…	HAL,MYLIP,CYP1A2,LGMN,SLC27A2,ADH4,PLA2G12B,MAT1A,NUDT12,ZYG11B,CYP27A1,DNASE2B,HSD17B6,UPP2,ALDH1A1,HAO1,PCK1,DMGDH,APOC2,SHMT1,PON3,PCK2,APOB,DPYS,FAAH,KLHL3,BCO1,ENTPD5,UROC1,ADH1C,PSMA1,ALDOB,ALDH8A1,BHMT
GO:0009056	Catabolic process	36	1616	0.5	4.05e-07	9823,ENSSSCP00000000955,9823,ENSSSCP00000001134,9823,ENSSSCP00000002079,9823,ENSSSCP00000002653,9823,ENSSSCP00000005003,9823,ENSSSCP00000009773,9823,ENSSSCP00000009794,9823,ENSSSCP00000010971,9823,ENSSSCP00000011024,9823,ENSSSCP00000011305,9823,ENSSSCP00000015090,9823,ENSSSCP00000020431,9823,ENSSSCP00000020985,9823,ENSSSCP00000022867,9823,ENSSSCP00000023603,9823,ENSSSCP00000026634,9823,ENSSSCP000…	HAL,MYLIP,CYP1A2,LGMN,SLC27A2,CISD2,ADH4,PLA2G12B,MAT1A,GSTO1,NUDT12,ZYG11B,CYP27A1,DNASE2B,HSD17B6,UPP2,ALDH1A1,HAO1,PCK1,DMGDH,APOC2,SHMT1,PON3,PCK2,APOB,DPYS,FAAH,KLHL3,BCO1,ENTPD5,UROC1,ADH1C,PSMA1,ALDOB,ALDH8A1,BHMT
GO:0065008	Regulation of biological quality	47	2874	0.36	7.81e-06	9823,ENSSSCP00000001134,9823,ENSSSCP00000002079,9823,ENSSSCP00000002653,9823,ENSSSCP00000004474,9823,ENSSSCP00000005032,9823,ENSSSCP00000007165,9823,ENSSSCP00000009601,9823,ENSSSCP00000009602,9823,ENSSSCP00000009789,9823,ENSSSCP00000009794,9823,ENSSSCP00000009854,9823,ENSSSCP00000010046,9823,ENSSSCP00000010971,9823,ENSSSCP00000012333,9823,ENSSSCP00000014081,9823,ENSSSCP00000016529,9823,ENSSSCP000…	MYLIP,CYP1A2,LGMN,CITED2,GATM,HSD3B1,FGB,FGA,MTTP,ADH4,PLAC8,CPB2,PLA2G12B,ATP2B2,F2,FLVCR1,KLKB1,UGT1A6,NPC1L1,HSD17B6,FGG,I3LLG5_PIG,DIO1,CD9,ALDH1A1,APOH,PCK1,PPARGC1A,SCPEP1,CLDN1,RBP4,A1CF,PTN,PCK2,APOB,SLC30A10,SCN1B,HJV,KLHL3,EPS8,ADH1C,F13B,NR1H4,SERPINC1,KNG1,ALDH8A1,TF-2
GO:0071704	Organic substance metabolic process	90	7348	0.24	2.94e-07	9823,ENSSSCP00000000955,9823,ENSSSCP00000001134,9823,ENSSSCP00000002079,9823,ENSSSCP00000002653,9823,ENSSSCP00000002835,9823,ENSSSCP00000003243,9823,ENSSSCP00000005003,9823,ENSSSCP00000005032,9823,ENSSSCP00000005680,9823,ENSSSCP00000005794,9823,ENSSSCP00000007165,9823,ENSSSCP00000008388,9823,ENSSSCP00000009530,9823,ENSSSCP00000009601,9823,ENSSSCP00000009789,9823,ENSSSCP00000009794,9823,ENSSSCP000…	HAL,MYLIP,CYP1A2,LGMN,GSTA1,CYP2A19,SLC27A2,GATM,PSAT1,LOC110255172,HSD3B1,ACSM2B,UGT2B31,FGB,MTTP,ADH4,PLAC8,CPB2,GSTT4,PLA2G12B,MAT1A,CPN1,GSTO1,ITIH2,LOC100517803,F2,NUDT12,KLKB1,UGT1A6,FADS6,EXTL1,ACSM5,ZYG11B,CYP27A1,LOC100623255,AOX1,DNASE2B,HSD17B6,FGG,DIO1,UPP2,ALDH1A1,ACSM4,HDAC11,HAO1,APOH,AMBP,PCK1,DMGDH,PPARGC1A,APOC2,SCPEP1,SHMT1,RBP4,A1CF,PON3,SLC17A1,ASS1,GNPTAB,PCK2,APOB,DPYS,LOC1…
GO:0044237	Cellular metabolic process	78	6324	0.24	6.58e-06	9823,ENSSSCP00000000955,9823,ENSSSCP00000001134,9823,ENSSSCP00000002079,9823,ENSSSCP00000002653,9823,ENSSSCP00000002835,9823,ENSSSCP00000003243,9823,ENSSSCP00000005003,9823,ENSSSCP00000005032,9823,ENSSSCP00000005680,9823,ENSSSCP00000005794,9823,ENSSSCP00000007165,9823,ENSSSCP00000008388,9823,ENSSSCP00000009530,9823,ENSSSCP00000009773,9823,ENSSSCP00000009789,9823,ENSSSCP00000009794,9823,ENSSSCP000…	HAL,MYLIP,CYP1A2,LGMN,GSTA1,CYP2A19,SLC27A2,GATM,PSAT1,LOC110255172,HSD3B1,ACSM2B,UGT2B31,CISD2,MTTP,ADH4,PLAC8,GSTT4,PLA2G12B,MAT1A,CPN1,GSTO1,LOC100517803,NUDT12,UGT1A6,FADS6,EXTL1,ACSM5,CYP27A1,LOC100623255,AOX1,DNASE2B,HSD17B6,DIO1,UPP2,ALDH1A1,ACSM4,HAO1,APOH,AMBP,PCK1,PPARGC1A,SHMT1,RBP4,A1CF,PON3,SLC17A1,ASS1,GNPTAB,PCK2,APOB,DPYS,LOC100622246,SULT2A1,PLPPR1,LOC100152150,HJV,FAAH,DGAT2,KLH…
GO:0008152	Metabolic process	95	7817	0.23	1.06e-07	9823,ENSSSCP00000000955,9823,ENSSSCP00000001134,9823,ENSSSCP00000002079,9823,ENSSSCP00000002653,9823,ENSSSCP00000002835,9823,ENSSSCP00000003243,9823,ENSSSCP00000005003,9823,ENSSSCP00000005032,9823,ENSSSCP00000005680,9823,ENSSSCP00000005794,9823,ENSSSCP00000007165,9823,ENSSSCP00000008388,9823,ENSSSCP00000009530,9823,ENSSSCP00000009601,9823,ENSSSCP00000009773,9823,ENSSSCP00000009789,9823,ENSSSCP000…	HAL,MYLIP,CYP1A2,LGMN,GSTA1,CYP2A19,SLC27A2,GATM,PSAT1,LOC110255172,HSD3B1,ACSM2B,UGT2B31,FGB,CISD2,MTTP,ADH4,PLAC8,CPB2,GSTT4,PLA2G12B,MAT1A,CPN1,GSTO1,ITIH2,LOC100517803,F2,NUDT12,KLKB1,UGT1A6,FADS6,EXTL1,ACSM5,ZYG11B,CYP27A1,LOC100623255,AOX1,CYP3A22,DNASE2B,HSD17B6,FGG,DIO1,UPP2,ALDH1A1,ACSM4,HDAC11,HAO1,APOH,AMBP,PCK1,DMGDH,PPARGC1A,APOC2,SCPEP1,SHMT1,RBP4,A1CF,PON3,SLC17A1,ASS1,GNPTAB,PCK2,…
GO:0120254	Olefinic compound metabolic process	9	91	1.14	1.19e-05	9823,ENSSSCP00000002079,9823,ENSSSCP00000003243,9823,ENSSSCP00000009794,9823,ENSSSCP00000023603,9823,ENSSSCP00000026814,9823,ENSSSCP00000038691,9823,ENSSSCP00000053915,9823,ENSSSCP00000060220,9823,ENSSSCP00000072988	CYP1A2,CYP2A19,ADH4,HSD17B6,ALDH1A1,RBP4,BCO1,ADH1C,ALDH8A1
GO:0034754	Cellular hormone metabolic process	9	93	1.13	1.38e-05	9823,ENSSSCP00000002079,9823,ENSSSCP00000007165,9823,ENSSSCP00000009794,9823,ENSSSCP00000017284,9823,ENSSSCP00000023603,9823,ENSSSCP00000026814,9823,ENSSSCP00000038691,9823,ENSSSCP00000060220,9823,ENSSSCP00000072988	CYP1A2,HSD3B1,ADH4,UGT1A6,HSD17B6,ALDH1A1,RBP4,ADH1C,ALDH8A1
GO:1901615	Organic hydroxy compound metabolic process	15	350	0.78	1.49e-05	9823,ENSSSCP00000002079,9823,ENSSSCP00000005003,9823,ENSSSCP00000009794,9823,ENSSSCP00000020985,9823,ENSSSCP00000023603,9823,ENSSSCP00000025038,9823,ENSSSCP00000026814,9823,ENSSSCP00000028103,9823,ENSSSCP00000029382,9823,ENSSSCP00000038691,9823,ENSSSCP00000042529,9823,ENSSSCP00000042786,9823,ENSSSCP00000060220,9823,ENSSSCP00000063172,9823,ENSSSCP00000064972	CYP1A2,SLC27A2,ADH4,CYP27A1,HSD17B6,DIO1,ALDH1A1,HAO1,PCK1,RBP4,PCK2,APOB,ADH1C,NR1H4,DDC
GO:0006631	Fatty acid metabolic process	13	258	0.85	1.99e-05	9823,ENSSSCP00000003243,9823,ENSSSCP00000005003,9823,ENSSSCP00000005794,9823,ENSSSCP00000008388,9823,ENSSSCP00000009794,9823,ENSSSCP00000018251,9823,ENSSSCP00000020240,9823,ENSSSCP00000027223,9823,ENSSSCP00000028103,9823,ENSSSCP00000029382,9823,ENSSSCP00000042529,9823,ENSSSCP00000050676,9823,ENSSSCP00000052912	CYP2A19,SLC27A2,LOC110255172,ACSM2B,ADH4,FADS6,ACSM5,ACSM4,HAO1,PCK1,PCK2,FAAH,MMUT
GO:0042730	Fibrinolysis	5	12	1.77	2.64e-05	9823,ENSSSCP00000009601,9823,ENSSSCP00000010046,9823,ENSSSCP00000014081,9823,ENSSSCP00000016742,9823,ENSSSCP00000024374	FGB,CPB2,F2,KLKB1,FGG
GO:0044238	Primary metabolic process	81	6988	0.21	3.44e-05	9823,ENSSSCP00000000955,9823,ENSSSCP00000001134,9823,ENSSSCP00000002079,9823,ENSSSCP00000002653,9823,ENSSSCP00000003243,9823,ENSSSCP00000005003,9823,ENSSSCP00000005680,9823,ENSSSCP00000005794,9823,ENSSSCP00000007165,9823,ENSSSCP00000008388,9823,ENSSSCP00000009530,9823,ENSSSCP00000009601,9823,ENSSSCP00000009789,9823,ENSSSCP00000009794,9823,ENSSSCP00000009854,9823,ENSSSCP00000010046,9823,ENSSSCP000…	HAL,MYLIP,CYP1A2,LGMN,CYP2A19,SLC27A2,PSAT1,LOC110255172,HSD3B1,ACSM2B,UGT2B31,FGB,MTTP,ADH4,PLAC8,CPB2,PLA2G12B,MAT1A,CPN1,GSTO1,LOC100517803,F2,NUDT12,KLKB1,UGT1A6,FADS6,EXTL1,ACSM5,ZYG11B,CYP27A1,LOC100623255,AOX1,DNASE2B,HSD17B6,FGG,DIO1,UPP2,ALDH1A1,ACSM4,HDAC11,HAO1,APOH,AMBP,PCK1,PPARGC1A,APOC2,SCPEP1,SHMT1,RBP4,A1CF,ASS1,GNPTAB,PCK2,APOB,DPYS,LOC100622246,PLPPR1,APOM,HJV,FAAH,DGAT2,KLHL3,…
GO:0042445	Hormone metabolic process	10	145	0.99	4.1e-05	9823,ENSSSCP00000002079,9823,ENSSSCP00000007165,9823,ENSSSCP00000009794,9823,ENSSSCP00000017284,9823,ENSSSCP00000023603,9823,ENSSSCP00000025038,9823,ENSSSCP00000026814,9823,ENSSSCP00000038691,9823,ENSSSCP00000060220,9823,ENSSSCP00000072988	CYP1A2,HSD3B1,ADH4,UGT1A6,HSD17B6,DIO1,ALDH1A1,RBP4,ADH1C,ALDH8A1
GO:0046395	Carboxylic acid catabolic process	11	190	0.91	5.03e-05	9823,ENSSSCP00000000955,9823,ENSSSCP00000005003,9823,ENSSSCP00000011024,9823,ENSSSCP00000028103,9823,ENSSSCP00000029382,9823,ENSSSCP00000034672,9823,ENSSSCP00000039217,9823,ENSSSCP00000042529,9823,ENSSSCP00000050676,9823,ENSSSCP00000058578,9823,ENSSSCP00000072988	HAL,SLC27A2,MAT1A,HAO1,PCK1,SHMT1,PON3,PCK2,FAAH,UROC1,ALDH8A1
GO:0042060	Wound healing	11	195	0.9	6.15e-05	9823,ENSSSCP00000009601,9823,ENSSSCP00000009602,9823,ENSSSCP00000010046,9823,ENSSSCP00000014081,9823,ENSSSCP00000016742,9823,ENSSSCP00000024374,9823,ENSSSCP00000028834,9823,ENSSSCP00000037581,9823,ENSSSCP00000061154,9823,ENSSSCP00000067774,9823,ENSSSCP00000069533	FGB,FGA,CPB2,F2,KLKB1,FGG,APOH,CLDN1,F13B,SERPINC1,KNG1
GO:0044248	Cellular catabolic process	28	1329	0.47	6.2e-05	9823,ENSSSCP00000000955,9823,ENSSSCP00000001134,9823,ENSSSCP00000002079,9823,ENSSSCP00000002653,9823,ENSSSCP00000005003,9823,ENSSSCP00000009773,9823,ENSSSCP00000009794,9823,ENSSSCP00000011024,9823,ENSSSCP00000011305,9823,ENSSSCP00000015090,9823,ENSSSCP00000022867,9823,ENSSSCP00000023603,9823,ENSSSCP00000026634,9823,ENSSSCP00000028103,9823,ENSSSCP00000029382,9823,ENSSSCP00000034672,9823,ENSSSCP000…	HAL,MYLIP,CYP1A2,LGMN,SLC27A2,CISD2,ADH4,MAT1A,GSTO1,NUDT12,DNASE2B,HSD17B6,UPP2,HAO1,PCK1,SHMT1,PON3,PCK2,APOB,DPYS,FAAH,KLHL3,BCO1,ENTPD5,UROC1,PSMA1,ALDH8A1,BHMT
GO:0016042	Lipid catabolic process	12	243	0.84	6.46e-05	9823,ENSSSCP00000002079,9823,ENSSSCP00000005003,9823,ENSSSCP00000010971,9823,ENSSSCP00000020985,9823,ENSSSCP00000023603,9823,ENSSSCP00000028103,9823,ENSSSCP00000029382,9823,ENSSSCP00000033486,9823,ENSSSCP00000042529,9823,ENSSSCP00000042786,9823,ENSSSCP00000050676,9823,ENSSSCP00000053915	CYP1A2,SLC27A2,PLA2G12B,CYP27A1,HSD17B6,HAO1,PCK1,APOC2,PCK2,APOB,FAAH,BCO1
GO:1901605	Alpha-amino acid metabolic process	10	164	0.93	0.0001	9823,ENSSSCP00000000955,9823,ENSSSCP00000005680,9823,ENSSSCP00000011024,9823,ENSSSCP00000013982,9823,ENSSSCP00000034672,9823,ENSSSCP00000040581,9823,ENSSSCP00000052912,9823,ENSSSCP00000058578,9823,ENSSSCP00000072988,9823,ENSSSCP00000074281	HAL,PSAT1,MAT1A,LOC100517803,SHMT1,ASS1,MMUT,UROC1,ALDH8A1,BHMT
GO:0006805	Xenobiotic metabolic process	7	61	1.21	0.00011	9823,ENSSSCP00000002079,9823,ENSSSCP00000002835,9823,ENSSSCP00000003243,9823,ENSSSCP00000011305,9823,ENSSSCP00000017284,9823,ENSSSCP00000022106,9823,ENSSSCP00000044388	CYP1A2,GSTA1,CYP2A19,GSTO1,UGT1A6,AOX1,LOC100622246
GO:0006790	Sulfur compound metabolic process	12	262	0.81	0.00013	9823,ENSSSCP00000002835,9823,ENSSSCP00000005794,9823,ENSSSCP00000008388,9823,ENSSSCP00000010738,9823,ENSSSCP00000011024,9823,ENSSSCP00000011305,9823,ENSSSCP00000020240,9823,ENSSSCP00000027223,9823,ENSSSCP00000047878,9823,ENSSSCP00000048987,9823,ENSSSCP00000052912,9823,ENSSSCP00000074281	GSTA1,LOC110255172,ACSM2B,GSTT4,MAT1A,GSTO1,ACSM5,ACSM4,SULT2A1,LOC100152150,MMUT,BHMT
GO:1901564	Organonitrogen compound metabolic process	59	4593	0.26	0.0002	9823,ENSSSCP00000000955,9823,ENSSSCP00000001134,9823,ENSSSCP00000002079,9823,ENSSSCP00000002653,9823,ENSSSCP00000002835,9823,ENSSSCP00000005032,9823,ENSSSCP00000005680,9823,ENSSSCP00000005794,9823,ENSSSCP00000008388,9823,ENSSSCP00000009601,9823,ENSSSCP00000009789,9823,ENSSSCP00000010046,9823,ENSSSCP00000010738,9823,ENSSSCP00000011024,9823,ENSSSCP00000011235,9823,ENSSSCP00000011305,9823,ENSSSCP000…	HAL,MYLIP,CYP1A2,LGMN,GSTA1,GATM,PSAT1,LOC110255172,ACSM2B,FGB,MTTP,CPB2,GSTT4,MAT1A,CPN1,GSTO1,ITIH2,LOC100517803,F2,NUDT12,KLKB1,EXTL1,ACSM5,ZYG11B,FGG,DIO1,UPP2,ALDH1A1,ACSM4,HDAC11,APOH,AMBP,PCK1,DMGDH,SCPEP1,SHMT1,ASS1,GNPTAB,APOB,DPYS,APOM,HJV,KLHL3,MMUT,CARNS1,UVSSA,ENTPD5,UROC1,F13B,PSMA1,NR1H4,EIF1AY,DDC,CASP6,ALDOB,LOC110256000,ALDH8A1,MIPEP,BHMT
GO:0031639	Plasminogen activation	4	8	1.85	0.00023	9823,ENSSSCP00000009601,9823,ENSSSCP00000016742,9823,ENSSSCP00000024374,9823,ENSSSCP00000028834	FGB,KLKB1,FGG,APOH
GO:0042572	Retinol metabolic process	6	42	1.3	0.00023	9823,ENSSSCP00000002079,9823,ENSSSCP00000009794,9823,ENSSSCP00000023603,9823,ENSSSCP00000026814,9823,ENSSSCP00000038691,9823,ENSSSCP00000060220	CYP1A2,ADH4,HSD17B6,ALDH1A1,RBP4,ADH1C
GO:0034308	Primary alcohol metabolic process	7	71	1.14	0.00027	9823,ENSSSCP00000002079,9823,ENSSSCP00000009794,9823,ENSSSCP00000023603,9823,ENSSSCP00000026814,9823,ENSSSCP00000028103,9823,ENSSSCP00000038691,9823,ENSSSCP00000060220	CYP1A2,ADH4,HSD17B6,ALDH1A1,HAO1,RBP4,ADH1C
GO:0016485	Protein processing	9	146	0.94	0.00032	9823,ENSSSCP00000002653,9823,ENSSSCP00000009601,9823,ENSSSCP00000011235,9823,ENSSSCP00000016742,9823,ENSSSCP00000024374,9823,ENSSSCP00000028834,9823,ENSSSCP00000049111,9823,ENSSSCP00000068855,9823,ENSSSCP00000074246	LGMN,FGB,CPN1,KLKB1,FGG,APOH,HJV,CASP6,MIPEP
GO:0006066	Alcohol metabolic process	11	243	0.8	0.00038	9823,ENSSSCP00000002079,9823,ENSSSCP00000009794,9823,ENSSSCP00000020985,9823,ENSSSCP00000023603,9823,ENSSSCP00000026814,9823,ENSSSCP00000028103,9823,ENSSSCP00000029382,9823,ENSSSCP00000038691,9823,ENSSSCP00000042529,9823,ENSSSCP00000042786,9823,ENSSSCP00000060220	CYP1A2,ADH4,CYP27A1,HSD17B6,ALDH1A1,HAO1,PCK1,RBP4,PCK2,APOB,ADH1C
GO:0072378	Blood coagulation, fibrin clot formation	4	10	1.75	0.00043	9823,ENSSSCP00000009601,9823,ENSSSCP00000024374,9823,ENSSSCP00000028834,9823,ENSSSCP00000061154	FGB,FGG,APOH,F13B
GO:0006639	Acylglycerol metabolic process	7	81	1.09	0.00055	9823,ENSSSCP00000009789,9823,ENSSSCP00000028834,9823,ENSSSCP00000029382,9823,ENSSSCP00000042529,9823,ENSSSCP00000042786,9823,ENSSSCP00000050676,9823,ENSSSCP00000051058	MTTP,APOH,PCK1,PCK2,APOB,FAAH,DGAT2
GO:0006641	Triglyceride metabolic process	6	54	1.19	0.00073	9823,ENSSSCP00000009789,9823,ENSSSCP00000028834,9823,ENSSSCP00000029382,9823,ENSSSCP00000042529,9823,ENSSSCP00000042786,9823,ENSSSCP00000051058	MTTP,APOH,PCK1,PCK2,APOB,DGAT2
GO:0010817	Regulation of hormone levels	13	377	0.69	0.00073	9823,ENSSSCP00000002079,9823,ENSSSCP00000007165,9823,ENSSSCP00000009601,9823,ENSSSCP00000009794,9823,ENSSSCP00000017284,9823,ENSSSCP00000023603,9823,ENSSSCP00000024374,9823,ENSSSCP00000025038,9823,ENSSSCP00000026814,9823,ENSSSCP00000038691,9823,ENSSSCP00000060220,9823,ENSSSCP00000063172,9823,ENSSSCP00000072988	CYP1A2,HSD3B1,FGB,ADH4,UGT1A6,HSD17B6,FGG,DIO1,ALDH1A1,RBP4,ADH1C,NR1H4,ALDH8A1
GO:0072330	Monocarboxylic acid biosynthetic process	8	124	0.96	0.00077	9823,ENSSSCP00000005003,9823,ENSSSCP00000005032,9823,ENSSSCP00000008388,9823,ENSSSCP00000018251,9823,ENSSSCP00000020240,9823,ENSSSCP00000020985,9823,ENSSSCP00000027223,9823,ENSSSCP00000072988	SLC27A2,GATM,ACSM2B,FADS6,ACSM5,CYP27A1,ACSM4,ALDH8A1
GO:0019541	Propionate metabolic process	3	3	2.15	0.0012	9823,ENSSSCP00000029382,9823,ENSSSCP00000042529,9823,ENSSSCP00000052912	PCK1,PCK2,MMUT
GO:0006575	Cellular modified amino acid metabolic process	8	143	0.9	0.002	9823,ENSSSCP00000002835,9823,ENSSSCP00000005032,9823,ENSSSCP00000010738,9823,ENSSSCP00000011305,9823,ENSSSCP00000025038,9823,ENSSSCP00000034672,9823,ENSSSCP00000040581,9823,ENSSSCP00000074281	GSTA1,GATM,GSTT4,GSTO1,DIO1,SHMT1,ASS1,BHMT
GO:0009636	Response to toxic substance	8	147	0.88	0.0023	9823,ENSSSCP00000009794,9823,ENSSSCP00000011305,9823,ENSSSCP00000026814,9823,ENSSSCP00000029018,9823,ENSSSCP00000036957,9823,ENSSSCP00000039217,9823,ENSSSCP00000042805,9823,ENSSSCP00000048219	ADH4,GSTO1,ALDH1A1,AMBP,TXNDC17,PON3,SLC30A10,APOM
GO:0042632	Cholesterol homeostasis	6	68	1.09	0.0023	9823,ENSSSCP00000001134,9823,ENSSSCP00000009789,9823,ENSSSCP00000010971,9823,ENSSSCP00000017736,9823,ENSSSCP00000042786,9823,ENSSSCP00000063172	MYLIP,MTTP,PLA2G12B,NPC1L1,APOB,NR1H4
GO:0010951	Negative regulation of endopeptidase activity	9	203	0.8	0.0031	9823,ENSSSCP00000011867,9823,ENSSSCP00000012571,9823,ENSSSCP00000020670,9823,ENSSSCP00000029018,9823,ENSSSCP00000054117,9823,ENSSSCP00000057814,9823,ENSSSCP00000064263,9823,ENSSSCP00000067774,9823,ENSSSCP00000069533	ITIH2,FETUB,VTN,AMBP,AHSG,PZP,RARRES1,SERPINC1,KNG1
GO:0031638	Zymogen activation	5	43	1.21	0.0033	9823,ENSSSCP00000002653,9823,ENSSSCP00000009601,9823,ENSSSCP00000016742,9823,ENSSSCP00000024374,9823,ENSSSCP00000028834	LGMN,FGB,KLKB1,FGG,APOH
GO:0043086	Negative regulation of catalytic activity	15	587	0.56	0.0036	9823,ENSSSCP00000011867,9823,ENSSSCP00000012571,9823,ENSSSCP00000017284,9823,ENSSSCP00000020670,9823,ENSSSCP00000024933,9823,ENSSSCP00000029018,9823,ENSSSCP00000035458,9823,ENSSSCP00000040565,9823,ENSSSCP00000054117,9823,ENSSSCP00000057814,9823,ENSSSCP00000064263,9823,ENSSSCP00000067774,9823,ENSSSCP00000069533,9823,ENSSSCP00000069849,9823,ENSSSCP00000071097	ITIH2,FETUB,UGT1A6,VTN,I3LLG5_PIG,AMBP,APCS,PTN,AHSG,PZP,RARRES1,SERPINC1,KNG1,HEXIM1,LOC110256000
GO:0098754	Detoxification	7	114	0.94	0.0036	9823,ENSSSCP00000009794,9823,ENSSSCP00000011305,9823,ENSSSCP00000026814,9823,ENSSSCP00000029018,9823,ENSSSCP00000036957,9823,ENSSSCP00000042805,9823,ENSSSCP00000048219	ADH4,GSTO1,ALDH1A1,AMBP,TXNDC17,SLC30A10,APOM
GO:0032102	Negative regulation of response to external stimulus	10	277	0.71	0.0055	9823,ENSSSCP00000009601,9823,ENSSSCP00000010046,9823,ENSSSCP00000014081,9823,ENSSSCP00000016742,9823,ENSSSCP00000024374,9823,ENSSSCP00000026090,9823,ENSSSCP00000028834,9823,ENSSSCP00000061648,9823,ENSSSCP00000063172,9823,ENSSSCP00000069533	FGB,CPB2,F2,KLKB1,FGG,CD9,APOH,PSMA1,NR1H4,KNG1
GO:0009058	Biosynthetic process	34	2343	0.31	0.0059	9823,ENSSSCP00000002079,9823,ENSSSCP00000005003,9823,ENSSSCP00000005032,9823,ENSSSCP00000005680,9823,ENSSSCP00000007165,9823,ENSSSCP00000008388,9823,ENSSSCP00000009789,9823,ENSSSCP00000009854,9823,ENSSSCP00000011024,9823,ENSSSCP00000018251,9823,ENSSSCP00000019991,9823,ENSSSCP00000020240,9823,ENSSSCP00000020985,9823,ENSSSCP00000025038,9823,ENSSSCP00000026634,9823,ENSSSCP00000026814,9823,ENSSSCP000…	CYP1A2,SLC27A2,GATM,PSAT1,HSD3B1,ACSM2B,MTTP,PLAC8,MAT1A,FADS6,EXTL1,ACSM5,CYP27A1,DIO1,UPP2,ALDH1A1,ACSM4,PCK1,PPARGC1A,SHMT1,RBP4,ASS1,PCK2,APOB,HJV,DGAT2,CARNS1,ENTPD5,NR1H4,EIF1AY,DDC,TSTA3,ALDH8A1,BHMT
GO:0070887	Cellular response to chemical stimulus	30	1941	0.34	0.0059	9823,ENSSSCP00000002079,9823,ENSSSCP00000002653,9823,ENSSSCP00000002835,9823,ENSSSCP00000003243,9823,ENSSSCP00000004474,9823,ENSSSCP00000009794,9823,ENSSSCP00000011305,9823,ENSSSCP00000017284,9823,ENSSSCP00000022106,9823,ENSSSCP00000022617,9823,ENSSSCP00000026814,9823,ENSSSCP00000029018,9823,ENSSSCP00000029382,9823,ENSSSCP00000032437,9823,ENSSSCP00000033481,9823,ENSSSCP00000034672,9823,ENSSSCP000…	CYP1A2,LGMN,GSTA1,CYP2A19,CITED2,ADH4,GSTO1,UGT1A6,AOX1,CYP3A22,ALDH1A1,AMBP,PCK1,PPARGC1A,GLP2R,SHMT1,TXNDC17,PTN,PCK2,SLC30A10,LOC100622246,APOM,HJV,GRB14,EPS8,A0A287BQU9_PIG,LGALS3,NR1H4,CASP6,TF-2
GO:0032101	Regulation of response to external stimulus	16	696	0.51	0.0061	9823,ENSSSCP00000002653,9823,ENSSSCP00000009601,9823,ENSSSCP00000010046,9823,ENSSSCP00000014081,9823,ENSSSCP00000016742,9823,ENSSSCP00000024374,9823,ENSSSCP00000026090,9823,ENSSSCP00000028834,9823,ENSSSCP00000040565,9823,ENSSSCP00000054117,9823,ENSSSCP00000061648,9823,ENSSSCP00000063172,9823,ENSSSCP00000067774,9823,ENSSSCP00000068855,9823,ENSSSCP00000069533,9823,ENSSSCP00000069849	LGMN,FGB,CPB2,F2,KLKB1,FGG,CD9,APOH,PTN,AHSG,PSMA1,NR1H4,SERPINC1,CASP6,KNG1,HEXIM1
GO:0045861	Negative regulation of proteolysis	10	282	0.7	0.0061	9823,ENSSSCP00000011867,9823,ENSSSCP00000012571,9823,ENSSSCP00000014081,9823,ENSSSCP00000020670,9823,ENSSSCP00000029018,9823,ENSSSCP00000054117,9823,ENSSSCP00000057814,9823,ENSSSCP00000064263,9823,ENSSSCP00000067774,9823,ENSSSCP00000069533	ITIH2,FETUB,F2,VTN,AMBP,AHSG,PZP,RARRES1,SERPINC1,KNG1
GO:0051346	Negative regulation of hydrolase activity	10	284	0.7	0.0063	9823,ENSSSCP00000011867,9823,ENSSSCP00000012571,9823,ENSSSCP00000020670,9823,ENSSSCP00000029018,9823,ENSSSCP00000035458,9823,ENSSSCP00000054117,9823,ENSSSCP00000057814,9823,ENSSSCP00000064263,9823,ENSSSCP00000067774,9823,ENSSSCP00000069533	ITIH2,FETUB,VTN,AMBP,APCS,AHSG,PZP,RARRES1,SERPINC1,KNG1
GO:0008202	Steroid metabolic process	8	176	0.81	0.0066	9823,ENSSSCP00000002079,9823,ENSSSCP00000005003,9823,ENSSSCP00000007165,9823,ENSSSCP00000017284,9823,ENSSSCP00000020985,9823,ENSSSCP00000023603,9823,ENSSSCP00000042786,9823,ENSSSCP00000063172	CYP1A2,SLC27A2,HSD3B1,UGT1A6,CYP27A1,HSD17B6,APOB,NR1H4
GO:0051241	Negative regulation of multicellular organismal process	16	708	0.5	0.0071	9823,ENSSSCP00000001134,9823,ENSSSCP00000002653,9823,ENSSSCP00000009601,9823,ENSSSCP00000009854,9823,ENSSSCP00000010046,9823,ENSSSCP00000014081,9823,ENSSSCP00000016742,9823,ENSSSCP00000024374,9823,ENSSSCP00000026090,9823,ENSSSCP00000028834,9823,ENSSSCP00000035458,9823,ENSSSCP00000040565,9823,ENSSSCP00000048219,9823,ENSSSCP00000054117,9823,ENSSSCP00000063172,9823,ENSSSCP00000069533	MYLIP,LGMN,FGB,PLAC8,CPB2,F2,KLKB1,FGG,CD9,APOH,APCS,PTN,APOM,AHSG,NR1H4,KNG1
GO:0048878	Chemical homeostasis	16	712	0.5	0.0075	9823,ENSSSCP00000001134,9823,ENSSSCP00000009789,9823,ENSSSCP00000010971,9823,ENSSSCP00000012333,9823,ENSSSCP00000014081,9823,ENSSSCP00000017736,9823,ENSSSCP00000029382,9823,ENSSSCP00000037581,9823,ENSSSCP00000038691,9823,ENSSSCP00000042529,9823,ENSSSCP00000042786,9823,ENSSSCP00000042805,9823,ENSSSCP00000049111,9823,ENSSSCP00000051511,9823,ENSSSCP00000063172,9823,ENSSSCP00000074302	MYLIP,MTTP,PLA2G12B,ATP2B2,F2,NPC1L1,PCK1,CLDN1,RBP4,PCK2,APOB,SLC30A10,HJV,KLHL3,NR1H4,TF-2
GO:1901616	Organic hydroxy compound catabolic process	5	56	1.1	0.0091	9823,ENSSSCP00000009794,9823,ENSSSCP00000020985,9823,ENSSSCP00000023603,9823,ENSSSCP00000028103,9823,ENSSSCP00000060220	ADH4,CYP27A1,HSD17B6,HAO1,ADH1C
GO:0006094	Gluconeogenesis	4	30	1.27	0.0119	9823,ENSSSCP00000029382,9823,ENSSSCP00000032437,9823,ENSSSCP00000038691,9823,ENSSSCP00000042529	PCK1,PPARGC1A,RBP4,PCK2
GO:0008652	Cellular amino acid biosynthetic process	5	60	1.07	0.0119	9823,ENSSSCP00000005680,9823,ENSSSCP00000026814,9823,ENSSSCP00000034672,9823,ENSSSCP00000040581,9823,ENSSSCP00000074281	PSAT1,ALDH1A1,SHMT1,ASS1,BHMT
GO:0052695	Cellular glucuronidation	3	10	1.63	0.0119	9823,ENSSSCP00000009530,9823,ENSSSCP00000017284,9823,ENSSSCP00000021512	UGT2B31,UGT1A6,LOC100623255
GO:1990748	Cellular detoxification	6	100	0.93	0.0131	9823,ENSSSCP00000009794,9823,ENSSSCP00000011305,9823,ENSSSCP00000026814,9823,ENSSSCP00000029018,9823,ENSSSCP00000036957,9823,ENSSSCP00000048219	ADH4,GSTO1,ALDH1A1,AMBP,TXNDC17,APOM
GO:0006244	Pyrimidine nucleotide catabolic process	3	11	1.58	0.0143	9823,ENSSSCP00000026634,9823,ENSSSCP00000043882,9823,ENSSSCP00000057484	UPP2,DPYS,ENTPD5
GO:0042592	Homeostatic process	20	1107	0.41	0.0151	9823,ENSSSCP00000001134,9823,ENSSSCP00000004474,9823,ENSSSCP00000009789,9823,ENSSSCP00000010971,9823,ENSSSCP00000012333,9823,ENSSSCP00000014081,9823,ENSSSCP00000016529,9823,ENSSSCP00000017736,9823,ENSSSCP00000026814,9823,ENSSSCP00000029382,9823,ENSSSCP00000032437,9823,ENSSSCP00000037581,9823,ENSSSCP00000038691,9823,ENSSSCP00000042529,9823,ENSSSCP00000042786,9823,ENSSSCP00000042805,9823,ENSSSCP000…	MYLIP,CITED2,MTTP,PLA2G12B,ATP2B2,F2,FLVCR1,NPC1L1,ALDH1A1,PCK1,PPARGC1A,CLDN1,RBP4,PCK2,APOB,SLC30A10,HJV,KLHL3,NR1H4,TF-2
GO:0007043	Cell-cell junction assembly	6	105	0.91	0.0155	9823,ENSSSCP00000024933,9823,ENSSSCP00000025127,9823,ENSSSCP00000026090,9823,ENSSSCP00000037581,9823,ENSSSCP00000048339,9823,ENSSSCP00000063172	I3LLG5_PIG,CLDN14,CD9,CLDN1,CLDN2,NR1H4
GO:0043648	Dicarboxylic acid metabolic process	5	65	1.04	0.0155	9823,ENSSSCP00000000955,9823,ENSSSCP00000029382,9823,ENSSSCP00000034672,9823,ENSSSCP00000040581,9823,ENSSSCP00000058578	HAL,PCK1,SHMT1,ASS1,UROC1
GO:1901576	Organic substance biosynthetic process	32	2284	0.3	0.0158	9823,ENSSSCP00000005003,9823,ENSSSCP00000005032,9823,ENSSSCP00000005680,9823,ENSSSCP00000007165,9823,ENSSSCP00000008388,9823,ENSSSCP00000009789,9823,ENSSSCP00000009854,9823,ENSSSCP00000011024,9823,ENSSSCP00000018251,9823,ENSSSCP00000019991,9823,ENSSSCP00000020240,9823,ENSSSCP00000020985,9823,ENSSSCP00000026634,9823,ENSSSCP00000026814,9823,ENSSSCP00000027223,9823,ENSSSCP00000029382,9823,ENSSSCP000…	SLC27A2,GATM,PSAT1,HSD3B1,ACSM2B,MTTP,PLAC8,MAT1A,FADS6,EXTL1,ACSM5,CYP27A1,UPP2,ALDH1A1,ACSM4,PCK1,PPARGC1A,SHMT1,RBP4,ASS1,PCK2,APOB,HJV,DGAT2,CARNS1,ENTPD5,NR1H4,EIF1AY,DDC,TSTA3,ALDH8A1,BHMT
GO:0052548	Regulation of endopeptidase activity	10	332	0.63	0.0178	9823,ENSSSCP00000002653,9823,ENSSSCP00000011867,9823,ENSSSCP00000012571,9823,ENSSSCP00000020670,9823,ENSSSCP00000029018,9823,ENSSSCP00000054117,9823,ENSSSCP00000057814,9823,ENSSSCP00000064263,9823,ENSSSCP00000067774,9823,ENSSSCP00000069533	LGMN,ITIH2,FETUB,VTN,AMBP,AHSG,PZP,RARRES1,SERPINC1,KNG1
GO:0019432	Triglyceride biosynthetic process	3	13	1.51	0.019	9823,ENSSSCP00000029382,9823,ENSSSCP00000042529,9823,ENSSSCP00000051058	PCK1,PCK2,DGAT2
GO:1901361	Organic cyclic compound catabolic process	9	272	0.67	0.019	9823,ENSSSCP00000002079,9823,ENSSSCP00000015090,9823,ENSSSCP00000020985,9823,ENSSSCP00000022867,9823,ENSSSCP00000023603,9823,ENSSSCP00000026634,9823,ENSSSCP00000043882,9823,ENSSSCP00000057484,9823,ENSSSCP00000072988	CYP1A2,NUDT12,CYP27A1,DNASE2B,HSD17B6,UPP2,DPYS,ENTPD5,ALDH8A1
GO:0055086	Nucleobase-containing small molecule metabolic process	11	416	0.57	0.024	9823,ENSSSCP00000005794,9823,ENSSSCP00000008388,9823,ENSSSCP00000015090,9823,ENSSSCP00000020240,9823,ENSSSCP00000026634,9823,ENSSSCP00000027223,9823,ENSSSCP00000034672,9823,ENSSSCP00000043882,9823,ENSSSCP00000057484,9823,ENSSSCP00000070741,9823,ENSSSCP00000072751	LOC110255172,ACSM2B,NUDT12,ACSM5,UPP2,ACSM4,SHMT1,DPYS,ENTPD5,ALDOB,TSTA3
GO:0015711	Organic anion transport	9	286	0.65	0.0262	9823,ENSSSCP00000005003,9823,ENSSSCP00000009789,9823,ENSSSCP00000010971,9823,ENSSSCP00000023446,9823,ENSSSCP00000025888,9823,ENSSSCP00000040019,9823,ENSSSCP00000061533,9823,ENSSSCP00000072228,9823,ENSSSCP00000072828	SLC27A2,MTTP,PLA2G12B,SLC38A4,SLCO1B3,SLC17A1,SLC25A1,ABCC2,SLC38A3
GO:0009062	Fatty acid catabolic process	5	75	0.97	0.0263	9823,ENSSSCP00000005003,9823,ENSSSCP00000028103,9823,ENSSSCP00000029382,9823,ENSSSCP00000042529,9823,ENSSSCP00000050676	SLC27A2,HAO1,PCK1,PCK2,FAAH
GO:0006869	Lipid transport	9	287	0.65	0.0264	9823,ENSSSCP00000005003,9823,ENSSSCP00000009789,9823,ENSSSCP00000010971,9823,ENSSSCP00000017736,9823,ENSSSCP00000025888,9823,ENSSSCP00000033486,9823,ENSSSCP00000038691,9823,ENSSSCP00000042786,9823,ENSSSCP00000048219	SLC27A2,MTTP,PLA2G12B,NPC1L1,SLCO1B3,APOC2,RBP4,APOB,APOM
GO:0046164	Alcohol catabolic process	4	40	1.15	0.0264	9823,ENSSSCP00000009794,9823,ENSSSCP00000020985,9823,ENSSSCP00000028103,9823,ENSSSCP00000060220	ADH4,CYP27A1,HAO1,ADH1C
GO:0050714	Positive regulation of protein secretion	5	76	0.97	0.0272	9823,ENSSSCP00000009601,9823,ENSSSCP00000024374,9823,ENSSSCP00000038691,9823,ENSSSCP00000039447,9823,ENSSSCP00000063172	FGB,FGG,RBP4,GOLPH3L,NR1H4
GO:0044242	Cellular lipid catabolic process	7	171	0.76	0.0273	9823,ENSSSCP00000005003,9823,ENSSSCP00000028103,9823,ENSSSCP00000029382,9823,ENSSSCP00000042529,9823,ENSSSCP00000042786,9823,ENSSSCP00000050676,9823,ENSSSCP00000053915	SLC27A2,HAO1,PCK1,PCK2,APOB,FAAH,BCO1
GO:0006950	Response to stress	34	2589	0.27	0.0282	9823,ENSSSCP00000004152,9823,ENSSSCP00000004474,9823,ENSSSCP00000009601,9823,ENSSSCP00000009602,9823,ENSSSCP00000009854,9823,ENSSSCP00000010046,9823,ENSSSCP00000014081,9823,ENSSSCP00000016742,9823,ENSSSCP00000022617,9823,ENSSSCP00000024374,9823,ENSSSCP00000028834,9823,ENSSSCP00000029018,9823,ENSSSCP00000029382,9823,ENSSSCP00000032437,9823,ENSSSCP00000035458,9823,ENSSSCP00000037581,9823,ENSSSCP000…	C8A,CITED2,FGB,FGA,PLAC8,CPB2,F2,KLKB1,CYP3A22,FGG,APOH,AMBP,PCK1,PPARGC1A,APCS,CLDN1,PTN,ASS1,PCK2,SLC30A10,ALB,AHSG,UVSSA,A0A287BQU9_PIG,CRP,F13B,NR1H4,SERPINC1,KNG1,HEXIM1,A0A5G2QYE6_PIG,C6,SLC38A3,TF-2
GO:0019543	Propionate catabolic process	2	2	2.15	0.0284	9823,ENSSSCP00000029382,9823,ENSSSCP00000042529	PCK1,PCK2
GO:0046327	Glycerol biosynthetic process from pyruvate	2	2	2.15	0.0284	9823,ENSSSCP00000029382,9823,ENSSSCP00000042529	PCK1,PCK2
GO:0051365	Cellular response to potassium ion starvation	2	2	2.15	0.0284	9823,ENSSSCP00000029382,9823,ENSSSCP00000072828	PCK1,SLC38A3
GO:0061402	Positive regulation of transcription from RNA polymerase II promoter in response to acidic pH	2	2	2.15	0.0284	9823,ENSSSCP00000029382,9823,ENSSSCP00000072828	PCK1,SLC38A3
GO:0030168	Platelet activation	4	43	1.12	0.0313	9823,ENSSSCP00000009601,9823,ENSSSCP00000009602,9823,ENSSSCP00000014081,9823,ENSSSCP00000024374	FGB,FGA,F2,FGG
GO:1903036	Positive regulation of response to wounding	4	43	1.12	0.0313	9823,ENSSSCP00000014081,9823,ENSSSCP00000028834,9823,ENSSSCP00000037581,9823,ENSSSCP00000040565	F2,APOH,CLDN1,PTN
GO:0006706	Steroid catabolic process	3	17	1.4	0.033	9823,ENSSSCP00000002079,9823,ENSSSCP00000020985,9823,ENSSSCP00000023603	CYP1A2,CYP27A1,HSD17B6
GO:0015850	Organic hydroxy compound transport	6	127	0.82	0.0333	9823,ENSSSCP00000009789,9823,ENSSSCP00000017736,9823,ENSSSCP00000025888,9823,ENSSSCP00000038691,9823,ENSSSCP00000042786,9823,ENSSSCP00000048219	MTTP,NPC1L1,SLCO1B3,RBP4,APOB,APOM
GO:0008610	Lipid biosynthetic process	11	447	0.54	0.037	9823,ENSSSCP00000005003,9823,ENSSSCP00000007165,9823,ENSSSCP00000008388,9823,ENSSSCP00000018251,9823,ENSSSCP00000020240,9823,ENSSSCP00000020985,9823,ENSSSCP00000027223,9823,ENSSSCP00000029382,9823,ENSSSCP00000042529,9823,ENSSSCP00000051058,9823,ENSSSCP00000072988	SLC27A2,HSD3B1,ACSM2B,FADS6,ACSM5,CYP27A1,ACSM4,PCK1,PCK2,DGAT2,ALDH8A1
GO:0044249	Cellular biosynthetic process	30	2211	0.28	0.037	9823,ENSSSCP00000002079,9823,ENSSSCP00000005003,9823,ENSSSCP00000005032,9823,ENSSSCP00000005680,9823,ENSSSCP00000008388,9823,ENSSSCP00000009789,9823,ENSSSCP00000009854,9823,ENSSSCP00000011024,9823,ENSSSCP00000018251,9823,ENSSSCP00000019991,9823,ENSSSCP00000020240,9823,ENSSSCP00000020985,9823,ENSSSCP00000026634,9823,ENSSSCP00000026814,9823,ENSSSCP00000027223,9823,ENSSSCP00000029382,9823,ENSSSCP000…	CYP1A2,SLC27A2,GATM,PSAT1,ACSM2B,MTTP,PLAC8,MAT1A,FADS6,EXTL1,ACSM5,CYP27A1,UPP2,ALDH1A1,ACSM4,PCK1,SHMT1,ASS1,PCK2,APOB,HJV,DGAT2,CARNS1,ENTPD5,NR1H4,EIF1AY,DDC,TSTA3,ALDH8A1,BHMT
GO:0044092	Negative regulation of molecular function	16	852	0.42	0.0376	9823,ENSSSCP00000011867,9823,ENSSSCP00000012571,9823,ENSSSCP00000017284,9823,ENSSSCP00000020670,9823,ENSSSCP00000024933,9823,ENSSSCP00000029018,9823,ENSSSCP00000035458,9823,ENSSSCP00000040565,9823,ENSSSCP00000054117,9823,ENSSSCP00000057814,9823,ENSSSCP00000063172,9823,ENSSSCP00000064263,9823,ENSSSCP00000067774,9823,ENSSSCP00000069533,9823,ENSSSCP00000069849,9823,ENSSSCP00000071097	ITIH2,FETUB,UGT1A6,VTN,I3LLG5_PIG,AMBP,APCS,PTN,AHSG,PZP,NR1H4,RARRES1,SERPINC1,KNG1,HEXIM1,LOC110256000
GO:1901565	Organonitrogen compound catabolic process	17	940	0.41	0.0376	9823,ENSSSCP00000000955,9823,ENSSSCP00000001134,9823,ENSSSCP00000002653,9823,ENSSSCP00000011024,9823,ENSSSCP00000015090,9823,ENSSSCP00000020431,9823,ENSSSCP00000026634,9823,ENSSSCP00000032396,9823,ENSSSCP00000034672,9823,ENSSSCP00000042786,9823,ENSSSCP00000043882,9823,ENSSSCP00000051511,9823,ENSSSCP00000057484,9823,ENSSSCP00000058578,9823,ENSSSCP00000061648,9823,ENSSSCP00000072988,9823,ENSSSCP000…	HAL,MYLIP,LGMN,MAT1A,NUDT12,ZYG11B,UPP2,DMGDH,SHMT1,APOB,DPYS,KLHL3,ENTPD5,UROC1,PSMA1,ALDH8A1,BHMT
GO:0030162	Regulation of proteolysis	13	606	0.48	0.0393	9823,ENSSSCP00000002653,9823,ENSSSCP00000011867,9823,ENSSSCP00000012571,9823,ENSSSCP00000014081,9823,ENSSSCP00000020431,9823,ENSSSCP00000020670,9823,ENSSSCP00000029018,9823,ENSSSCP00000054117,9823,ENSSSCP00000057814,9823,ENSSSCP00000058891,9823,ENSSSCP00000064263,9823,ENSSSCP00000067774,9823,ENSSSCP00000069533	LGMN,ITIH2,FETUB,F2,ZYG11B,VTN,AMBP,AHSG,PZP,A0A287BQU9_PIG,RARRES1,SERPINC1,KNG1
GO:0005996	Monosaccharide metabolic process	6	133	0.8	0.0399	9823,ENSSSCP00000011305,9823,ENSSSCP00000029382,9823,ENSSSCP00000032437,9823,ENSSSCP00000038691,9823,ENSSSCP00000042529,9823,ENSSSCP00000070741	GSTO1,PCK1,PPARGC1A,RBP4,PCK2,ALDOB
GO:0010447	Response to acidic pH	3	19	1.35	0.0411	9823,ENSSSCP00000002653,9823,ENSSSCP00000029382,9823,ENSSSCP00000072828	LGMN,PCK1,SLC38A3
GO:0043603	Cellular amide metabolic process	15	785	0.43	0.0462	9823,ENSSSCP00000000955,9823,ENSSSCP00000002835,9823,ENSSSCP00000005794,9823,ENSSSCP00000008388,9823,ENSSSCP00000010738,9823,ENSSSCP00000011235,9823,ENSSSCP00000011305,9823,ENSSSCP00000020240,9823,ENSSSCP00000027223,9823,ENSSSCP00000034672,9823,ENSSSCP00000040581,9823,ENSSSCP00000053150,9823,ENSSSCP00000058578,9823,ENSSSCP00000063369,9823,ENSSSCP00000074246	HAL,GSTA1,LOC110255172,ACSM2B,GSTT4,CPN1,GSTO1,ACSM5,ACSM4,SHMT1,ASS1,CARNS1,UROC1,EIF1AY,MIPEP
GO:0034369	Plasma lipoprotein particle remodeling	3	20	1.33	0.0463	9823,ENSSSCP00000009789,9823,ENSSSCP00000042786,9823,ENSSSCP00000048219	MTTP,APOB,APOM

## Sheet: enrichment.Function
#term ID	term description	observed gene count	background gene count	strength	false discovery rate	matching proteins in your network (IDs)	matching proteins in your network (labels)
GO:0003824	Catalytic activity	79	5987	0.27	1.25e-06	9823,ENSSSCP00000000955,9823,ENSSSCP00000001134,9823,ENSSSCP00000002079,9823,ENSSSCP00000002653,9823,ENSSSCP00000002835,9823,ENSSSCP00000003243,9823,ENSSSCP00000005003,9823,ENSSSCP00000005032,9823,ENSSSCP00000005680,9823,ENSSSCP00000005794,9823,ENSSSCP00000007165,9823,ENSSSCP00000008388,9823,ENSSSCP00000009530,9823,ENSSSCP00000009794,9823,ENSSSCP00000010046,9823,ENSSSCP00000010738,9823,ENSSSCP000…	HAL,MYLIP,CYP1A2,LGMN,GSTA1,CYP2A19,SLC27A2,GATM,PSAT1,LOC110255172,HSD3B1,ACSM2B,UGT2B31,ADH4,CPB2,GSTT4,PLA2G12B,MAT1A,CPN1,GSTO1,ATP2B2,LOC100517803,F2,NUDT12,KLKB1,UGT1A6,FADS6,EXTL1,ACSM5,CYP27A1,LOC100623255,AOX1,CYP3A22,DNASE2B,HSD17B6,DIO1,UPP2,ALDH1A1,ACSM4,HDAC11,HAO1,AMBP,PCK1,DMGDH,SCPEP1,SHMT1,TXNDC17,PON3,ASS1,GNPTAB,PCK2,DPYS,LOC100622246,SULT2A1,PLPPR1,LOC100152150,HJV,FAAH,DGAT2,…
GO:0016491	Oxidoreductase activity	23	748	0.64	7.58e-06	9823,ENSSSCP00000002079,9823,ENSSSCP00000003243,9823,ENSSSCP00000007165,9823,ENSSSCP00000009794,9823,ENSSSCP00000011305,9823,ENSSSCP00000018251,9823,ENSSSCP00000020985,9823,ENSSSCP00000022106,9823,ENSSSCP00000022617,9823,ENSSSCP00000023603,9823,ENSSSCP00000025038,9823,ENSSSCP00000026814,9823,ENSSSCP00000028103,9823,ENSSSCP00000029018,9823,ENSSSCP00000032396,9823,ENSSSCP00000036957,9823,ENSSSCP000…	CYP1A2,CYP2A19,HSD3B1,ADH4,GSTO1,FADS6,CYP27A1,AOX1,CYP3A22,HSD17B6,DIO1,ALDH1A1,HAO1,AMBP,DMGDH,TXNDC17,LOC100622246,BCO1,TXN,ADH1C,LOC110256000,TSTA3,ALDH8A1
GO:0001848	Complement binding	4	16	1.55	0.0107	9823,ENSSSCP00000004152,9823,ENSSSCP00000035458,9823,ENSSSCP00000061045,9823,ENSSSCP00000061154	C8A,APCS,CRP,F13B
GO:0004321	fatty-acyl-CoA synthase activity	3	4	2.02	0.0107	9823,ENSSSCP00000008388,9823,ENSSSCP00000020240,9823,ENSSSCP00000027223	ACSM2B,ACSM5,ACSM4
GO:0015645	Fatty acid ligase activity	4	19	1.47	0.0115	9823,ENSSSCP00000005003,9823,ENSSSCP00000008388,9823,ENSSSCP00000020240,9823,ENSSSCP00000027223	SLC27A2,ACSM2B,ACSM5,ACSM4
GO:0004857	Enzyme inhibitor activity	11	333	0.67	0.0149	9823,ENSSSCP00000011867,9823,ENSSSCP00000012571,9823,ENSSSCP00000017284,9823,ENSSSCP00000029018,9823,ENSSSCP00000040565,9823,ENSSSCP00000054117,9823,ENSSSCP00000057814,9823,ENSSSCP00000064263,9823,ENSSSCP00000067774,9823,ENSSSCP00000069533,9823,ENSSSCP00000069849	ITIH2,FETUB,UGT1A6,AMBP,PTN,AHSG,PZP,RARRES1,SERPINC1,KNG1,HEXIM1
GO:0004866	Endopeptidase inhibitor activity	8	169	0.82	0.0149	9823,ENSSSCP00000011867,9823,ENSSSCP00000012571,9823,ENSSSCP00000029018,9823,ENSSSCP00000054117,9823,ENSSSCP00000057814,9823,ENSSSCP00000064263,9823,ENSSSCP00000067774,9823,ENSSSCP00000069533	ITIH2,FETUB,AMBP,AHSG,PZP,RARRES1,SERPINC1,KNG1
GO:0016614	Oxidoreductase activity, acting on CH-OH group of donors	7	125	0.9	0.0149	9823,ENSSSCP00000007165,9823,ENSSSCP00000009794,9823,ENSSSCP00000023603,9823,ENSSSCP00000028103,9823,ENSSSCP00000044388,9823,ENSSSCP00000060220,9823,ENSSSCP00000072751	HSD3B1,ADH4,HSD17B6,HAO1,LOC100622246,ADH1C,TSTA3
GO:0016903	Oxidoreductase activity, acting on the aldehyde or oxo group of donors	5	46	1.19	0.0149	9823,ENSSSCP00000009794,9823,ENSSSCP00000022106,9823,ENSSSCP00000026814,9823,ENSSSCP00000028103,9823,ENSSSCP00000072988	ADH4,AOX1,ALDH1A1,HAO1,ALDH8A1
GO:0019842	Vitamin binding	7	128	0.89	0.0149	9823,ENSSSCP00000005680,9823,ENSSSCP00000009794,9823,ENSSSCP00000034672,9823,ENSSSCP00000038691,9823,ENSSSCP00000052912,9823,ENSSSCP00000053712,9823,ENSSSCP00000064972	PSAT1,ADH4,SHMT1,RBP4,MMUT,ALB,DDC
GO:0016829	Lyase activity	8	198	0.76	0.0238	9823,ENSSSCP00000000955,9823,ENSSSCP00000002079,9823,ENSSSCP00000029382,9823,ENSSSCP00000042529,9823,ENSSSCP00000058578,9823,ENSSSCP00000064972,9823,ENSSSCP00000066722,9823,ENSSSCP00000070741	HAL,CYP1A2,PCK1,PCK2,UROC1,DDC,CA5A,ALDOB
GO:0046906	Tetrapyrrole binding	7	149	0.82	0.0247	9823,ENSSSCP00000002079,9823,ENSSSCP00000003243,9823,ENSSSCP00000016529,9823,ENSSSCP00000020985,9823,ENSSSCP00000022617,9823,ENSSSCP00000029018,9823,ENSSSCP00000052912	CYP1A2,CYP2A19,FLVCR1,CYP27A1,CYP3A22,AMBP,MMUT
GO:0005539	Glycosaminoglycan binding	8	204	0.74	0.0254	9823,ENSSSCP00000011867,9823,ENSSSCP00000014081,9823,ENSSSCP00000020670,9823,ENSSSCP00000028834,9823,ENSSSCP00000029018,9823,ENSSSCP00000040565,9823,ENSSSCP00000042786,9823,ENSSSCP00000067774	ITIH2,F2,VTN,APOH,AMBP,PTN,APOB,SERPINC1
GO:0001846	Opsonin binding	3	12	1.55	0.0263	9823,ENSSSCP00000035458,9823,ENSSSCP00000061045,9823,ENSSSCP00000061154	APCS,CRP,F13B
GO:0005319	Lipid transporter activity	7	155	0.8	0.0263	9823,ENSSSCP00000005003,9823,ENSSSCP00000009789,9823,ENSSSCP00000017736,9823,ENSSSCP00000025888,9823,ENSSSCP00000038691,9823,ENSSSCP00000042786,9823,ENSSSCP00000048219	SLC27A2,MTTP,NPC1L1,SLCO1B3,RBP4,APOB,APOM
GO:0046914	Transition metal ion binding	18	952	0.43	0.0267	9823,ENSSSCP00000002079,9823,ENSSSCP00000003243,9823,ENSSSCP00000009794,9823,ENSSSCP00000010046,9823,ENSSSCP00000011235,9823,ENSSSCP00000015090,9823,ENSSSCP00000020985,9823,ENSSSCP00000022106,9823,ENSSSCP00000022617,9823,ENSSSCP00000029382,9823,ENSSSCP00000042529,9823,ENSSSCP00000053712,9823,ENSSSCP00000060220,9823,ENSSSCP00000063172,9823,ENSSSCP00000066722,9823,ENSSSCP00000071097,9823,ENSSSCP000…	CYP1A2,CYP2A19,ADH4,CPB2,CPN1,NUDT12,CYP27A1,AOX1,CYP3A22,PCK1,PCK2,ALB,ADH1C,NR1H4,CA5A,LOC110256000,BHMT,TF-2
GO:0016616	Oxidoreductase activity, acting on the CH-OH group of donors, NAD or NADP as acceptor	6	117	0.86	0.0331	9823,ENSSSCP00000007165,9823,ENSSSCP00000009794,9823,ENSSSCP00000023603,9823,ENSSSCP00000044388,9823,ENSSSCP00000060220,9823,ENSSSCP00000072751	HSD3B1,ADH4,HSD17B6,LOC100622246,ADH1C,TSTA3
GO:0004745	NAD-retinol dehydrogenase activity	3	15	1.45	0.0343	9823,ENSSSCP00000009794,9823,ENSSSCP00000023603,9823,ENSSSCP00000060220	ADH4,HSD17B6,ADH1C
GO:0004613	Phosphoenolpyruvate carboxykinase (GTP) activity	2	2	2.15	0.0372	9823,ENSSSCP00000029382,9823,ENSSSCP00000042529	PCK1,PCK2

## Sheet: enrichment.Component
#term ID	term description	observed gene count	background gene count	strength	false discovery rate	matching proteins in your network (IDs)	matching proteins in your network (labels)
GO:0005576	Extracellular region	45	2020	0.5	4.18e-09	9823,ENSSSCP00000002653,9823,ENSSSCP00000004152,9823,ENSSSCP00000009601,9823,ENSSSCP00000009602,9823,ENSSSCP00000009854,9823,ENSSSCP00000010046,9823,ENSSSCP00000010971,9823,ENSSSCP00000011235,9823,ENSSSCP00000011867,9823,ENSSSCP00000012571,9823,ENSSSCP00000014081,9823,ENSSSCP00000016742,9823,ENSSSCP00000020670,9823,ENSSSCP00000022867,9823,ENSSSCP00000024374,9823,ENSSSCP00000026090,9823,ENSSSCP000…	LGMN,C8A,FGB,FGA,PLAC8,CPB2,PLA2G12B,CPN1,ITIH2,FETUB,F2,KLKB1,VTN,DNASE2B,FGG,CD9,APOH,AMBP,APOC2,SCPEP1,LOC110258310,APCS,RBP4,PON3,PTN,APOB,APOM,HJV,ALB,AHSG,ENTPD5,PZP,LOC110258309,TXN,CRP,F13B,LGALS3,RARRES1,SERPINC1,KNG1,C6,TSTA3,MAPT,BHMT,TF-2
GO:0005615	Extracellular space	33	1349	0.54	3.53e-07	9823,ENSSSCP00000004152,9823,ENSSSCP00000009601,9823,ENSSSCP00000009602,9823,ENSSSCP00000010046,9823,ENSSSCP00000011235,9823,ENSSSCP00000012571,9823,ENSSSCP00000014081,9823,ENSSSCP00000016742,9823,ENSSSCP00000020670,9823,ENSSSCP00000024374,9823,ENSSSCP00000028834,9823,ENSSSCP00000029018,9823,ENSSSCP00000033486,9823,ENSSSCP00000035458,9823,ENSSSCP00000038691,9823,ENSSSCP00000039217,9823,ENSSSCP000…	C8A,FGB,FGA,CPB2,CPN1,FETUB,F2,KLKB1,VTN,FGG,APOH,AMBP,APOC2,APCS,RBP4,PON3,PTN,APOB,APOM,HJV,ALB,AHSG,ENTPD5,PZP,CRP,LGALS3,RARRES1,SERPINC1,KNG1,C6,TSTA3,BHMT,TF-2
GO:0034361	Very-low-density lipoprotein particle	4	15	1.57	0.0044	9823,ENSSSCP00000028834,9823,ENSSSCP00000033486,9823,ENSSSCP00000042786,9823,ENSSSCP00000048219	APOH,APOC2,APOB,APOM
GO:0005577	Fibrinogen complex	3	5	1.93	0.0059	9823,ENSSSCP00000009601,9823,ENSSSCP00000009602,9823,ENSSSCP00000024374	FGB,FGA,FGG
GO:0034362	Low-density lipoprotein particle	3	10	1.63	0.0183	9823,ENSSSCP00000033486,9823,ENSSSCP00000042786,9823,ENSSSCP00000048219	APOC2,APOB,APOM
GO:0042627	Chylomicron	3	11	1.58	0.0186	9823,ENSSSCP00000028834,9823,ENSSSCP00000033486,9823,ENSSSCP00000042786	APOH,APOC2,APOB
GO:0005783	Endoplasmic reticulum	22	1342	0.36	0.0331	9823,ENSSSCP00000002079,9823,ENSSSCP00000005003,9823,ENSSSCP00000007165,9823,ENSSSCP00000009601,9823,ENSSSCP00000009773,9823,ENSSSCP00000009789,9823,ENSSSCP00000017284,9823,ENSSSCP00000019991,9823,ENSSSCP00000020670,9823,ENSSSCP00000022617,9823,ENSSSCP00000023603,9823,ENSSSCP00000025038,9823,ENSSSCP00000029018,9823,ENSSSCP00000029382,9823,ENSSSCP00000040565,9823,ENSSSCP00000042786,9823,ENSSSCP000…	CYP1A2,SLC27A2,HSD3B1,FGB,CISD2,MTTP,UGT1A6,EXTL1,VTN,CYP3A22,HSD17B6,DIO1,AMBP,PCK1,PTN,APOB,ARCN1,FAAH,DGAT2,ALB,ENTPD5,LOC110256000
GO:0005737	Cytoplasm	94	10207	0.11	0.04	9823,ENSSSCP00000000955,9823,ENSSSCP00000002079,9823,ENSSSCP00000002653,9823,ENSSSCP00000002701,9823,ENSSSCP00000002835,9823,ENSSSCP00000003243,9823,ENSSSCP00000005003,9823,ENSSSCP00000005032,9823,ENSSSCP00000005680,9823,ENSSSCP00000005794,9823,ENSSSCP00000007165,9823,ENSSSCP00000008388,9823,ENSSSCP00000009601,9823,ENSSSCP00000009602,9823,ENSSSCP00000009773,9823,ENSSSCP00000009789,9823,ENSSSCP000…	HAL,CYP1A2,LGMN,CLMN,GSTA1,CYP2A19,SLC27A2,GATM,PSAT1,LOC110255172,HSD3B1,ACSM2B,FGB,FGA,CISD2,MTTP,ADH4,PLAC8,SCEL,GSTT4,MAT1A,GSTO1,ATP2B2,LOC100517803,NUDT12,FLVCR1,UGT1A6,EXTL1,ACSM5,VTN,CYP27A1,AOX1,CYP3A22,DNASE2B,HSD17B6,DRAM1,FGG,DIO1,UPP2,ALDH1A1,ACSM4,HAO1,AMBP,PCK1,DMGDH,SCPEP1,SHMT1,TXNDC17,A1CF,GOLPH3L,SLC17A1,PTN,ASS1,GNPTAB,PCK2,APOB,SLC30A10,DPYS,LOC100622246,ARCN1,SULT2A1,LOC1001…

## Sheet: enrichment.KEGG
#term ID	term description	observed gene count	background gene count	strength	false discovery rate	matching proteins in your network (IDs)	matching proteins in your network (labels)
ssc00980	Metabolism of xenobiotics by cytochrome P450	11	42	1.57	9.57e-12	9823,ENSSSCP00000002079,9823,ENSSSCP00000002835,9823,ENSSSCP00000003243,9823,ENSSSCP00000009530,9823,ENSSSCP00000009794,9823,ENSSSCP00000010738,9823,ENSSSCP00000011305,9823,ENSSSCP00000021512,9823,ENSSSCP00000044388,9823,ENSSSCP00000047878,9823,ENSSSCP00000060220	CYP1A2,GSTA1,CYP2A19,UGT2B31,ADH4,GSTT4,GSTO1,LOC100623255,LOC100622246,SULT2A1,ADH1C
ssc05204	Chemical carcinogenesis	12	48	1.55	1.66e-12	9823,ENSSSCP00000002079,9823,ENSSSCP00000002835,9823,ENSSSCP00000003243,9823,ENSSSCP00000009530,9823,ENSSSCP00000009794,9823,ENSSSCP00000010738,9823,ENSSSCP00000011305,9823,ENSSSCP00000021512,9823,ENSSSCP00000022617,9823,ENSSSCP00000044388,9823,ENSSSCP00000047878,9823,ENSSSCP00000060220	CYP1A2,GSTA1,CYP2A19,UGT2B31,ADH4,GSTT4,GSTO1,LOC100623255,CYP3A22,LOC100622246,SULT2A1,ADH1C
ssc00830	Retinol metabolism	10	43	1.52	2.77e-10	9823,ENSSSCP00000002079,9823,ENSSSCP00000009530,9823,ENSSSCP00000009794,9823,ENSSSCP00000021512,9823,ENSSSCP00000022106,9823,ENSSSCP00000022617,9823,ENSSSCP00000023603,9823,ENSSSCP00000026814,9823,ENSSSCP00000053915,9823,ENSSSCP00000060220	CYP1A2,UGT2B31,ADH4,LOC100623255,AOX1,CYP3A22,HSD17B6,ALDH1A1,BCO1,ADH1C
ssc00982	Drug metabolism - cytochrome P450	9	40	1.5	3.59e-09	9823,ENSSSCP00000002079,9823,ENSSSCP00000002835,9823,ENSSSCP00000009530,9823,ENSSSCP00000009794,9823,ENSSSCP00000010738,9823,ENSSSCP00000011305,9823,ENSSSCP00000021512,9823,ENSSSCP00000022106,9823,ENSSSCP00000060220	CYP1A2,GSTA1,UGT2B31,ADH4,GSTT4,GSTO1,LOC100623255,AOX1,ADH1C
ssc00350	Tyrosine metabolism	5	32	1.34	0.00022	9823,ENSSSCP00000009794,9823,ENSSSCP00000022106,9823,ENSSSCP00000060220,9823,ENSSSCP00000064972,9823,ENSSSCP00000071097	ADH4,AOX1,ADH1C,DDC,LOC110256000
ssc04610	Complement and coagulation cascades	10	66	1.33	7.88e-09	9823,ENSSSCP00000004152,9823,ENSSSCP00000009601,9823,ENSSSCP00000009602,9823,ENSSSCP00000010046,9823,ENSSSCP00000014081,9823,ENSSSCP00000016742,9823,ENSSSCP00000024374,9823,ENSSSCP00000061154,9823,ENSSSCP00000067774,9823,ENSSSCP00000069533	C8A,FGB,FGA,CPB2,F2,KLKB1,FGG,F13B,SERPINC1,KNG1
ssc00140	Steroid hormone biosynthesis	6	40	1.33	3.39e-05	9823,ENSSSCP00000002079,9823,ENSSSCP00000007165,9823,ENSSSCP00000009530,9823,ENSSSCP00000021512,9823,ENSSSCP00000022617,9823,ENSSSCP00000023603	CYP1A2,HSD3B1,UGT2B31,LOC100623255,CYP3A22,HSD17B6
ssc00260	Glycine, serine and threonine metabolism	5	33	1.33	0.00022	9823,ENSSSCP00000005032,9823,ENSSSCP00000032396,9823,ENSSSCP00000034672,9823,ENSSSCP00000071097,9823,ENSSSCP00000074281	GATM,DMGDH,SHMT1,LOC110256000,BHMT
ssc00983	Drug metabolism - other enzymes	7	49	1.3	6.14e-06	9823,ENSSSCP00000002835,9823,ENSSSCP00000009530,9823,ENSSSCP00000010738,9823,ENSSSCP00000011305,9823,ENSSSCP00000021512,9823,ENSSSCP00000026634,9823,ENSSSCP00000043882	GSTA1,UGT2B31,GSTT4,GSTO1,LOC100623255,UPP2,DPYS
ssc04975	Fat digestion and absorption	4	37	1.18	0.005	9823,ENSSSCP00000009789,9823,ENSSSCP00000010971,9823,ENSSSCP00000017736,9823,ENSSSCP00000051058	MTTP,PLA2G12B,NPC1L1,DGAT2
ssc00010	Glycolysis / Gluconeogenesis	5	56	1.1	0.0019	9823,ENSSSCP00000009794,9823,ENSSSCP00000029382,9823,ENSSSCP00000042529,9823,ENSSSCP00000060220,9823,ENSSSCP00000070741	ADH4,PCK1,PCK2,ADH1C,ALDOB
ssc04976	Bile secretion	6	72	1.07	0.00056	9823,ENSSSCP00000005794,9823,ENSSSCP00000009530,9823,ENSSSCP00000021512,9823,ENSSSCP00000025888,9823,ENSSSCP00000047878,9823,ENSSSCP00000072228	LOC110255172,UGT2B31,LOC100623255,SLCO1B3,SULT2A1,ABCC2
ssc01100	Metabolic pathways	42	1250	0.68	7.23e-15	9823,ENSSSCP00000000955,9823,ENSSSCP00000002079,9823,ENSSSCP00000002835,9823,ENSSSCP00000005032,9823,ENSSSCP00000005794,9823,ENSSSCP00000007165,9823,ENSSSCP00000008388,9823,ENSSSCP00000009530,9823,ENSSSCP00000009794,9823,ENSSSCP00000010738,9823,ENSSSCP00000010971,9823,ENSSSCP00000011305,9823,ENSSSCP00000015090,9823,ENSSSCP00000019991,9823,ENSSSCP00000020240,9823,ENSSSCP00000021512,9823,ENSSSCP000…	HAL,CYP1A2,GSTA1,GATM,LOC110255172,HSD3B1,ACSM2B,UGT2B31,ADH4,GSTT4,PLA2G12B,GSTO1,NUDT12,EXTL1,ACSM5,LOC100623255,AOX1,CYP3A22,HSD17B6,UPP2,ALDH1A1,ACSM4,HAO1,PCK1,DMGDH,SHMT1,ASS1,PCK2,DPYS,LOC100622246,DGAT2,MMUT,CARNS1,BCO1,ENTPD5,UROC1,ADH1C,DDC,CA5A,ALDOB,LOC110256000,BHMT
ssc00340	Histidine metabolism	3	21	1.3	0.0129	9823,ENSSSCP00000000955,9823,ENSSSCP00000053150,9823,ENSSSCP00000058578	HAL,CARNS1,UROC1
ssc00360	Phenylalanine metabolism	3	20	1.33	0.0129	9823,ENSSSCP00000013982,9823,ENSSSCP00000064972,9823,ENSSSCP00000071097	LOC100517803,DDC,LOC110256000
ssc00591	Linoleic acid metabolism	3	21	1.3	0.0129	9823,ENSSSCP00000002079,9823,ENSSSCP00000010971,9823,ENSSSCP00000022617	CYP1A2,PLA2G12B,CYP3A22
ssc04964	Proximal tubule bicarbonate reclamation	3	20	1.33	0.0129	9823,ENSSSCP00000029382,9823,ENSSSCP00000042529,9823,ENSSSCP00000072828	PCK1,PCK2,SLC38A3
ssc00650	Butanoate metabolism	3	23	1.26	0.0145	9823,ENSSSCP00000008388,9823,ENSSSCP00000020240,9823,ENSSSCP00000027223	ACSM2B,ACSM5,ACSM4
ssc01524	Platinum drug resistance	4	59	0.98	0.0177	9823,ENSSSCP00000002835,9823,ENSSSCP00000010738,9823,ENSSSCP00000011305,9823,ENSSSCP00000072228	GSTA1,GSTT4,GSTO1,ABCC2
ssc05418	Fluid shear stress and atherosclerosis	5	108	0.81	0.0204	9823,ENSSSCP00000002835,9823,ENSSSCP00000010738,9823,ENSSSCP00000011305,9823,ENSSSCP00000040581,9823,ENSSSCP00000060083	GSTA1,GSTT4,GSTO1,ASS1,TXN
ssc00410	beta-Alanine metabolism	3	29	1.16	0.023	9823,ENSSSCP00000043882,9823,ENSSSCP00000053150,9823,ENSSSCP00000071097	DPYS,CARNS1,LOC110256000
ssc00630	Glyoxylate and dicarboxylate metabolism	3	29	1.16	0.023	9823,ENSSSCP00000028103,9823,ENSSSCP00000034672,9823,ENSSSCP00000052912	HAO1,SHMT1,MMUT
ssc04146	Peroxisome	4	72	0.89	0.0294	9823,ENSSSCP00000005003,9823,ENSSSCP00000005794,9823,ENSSSCP00000015090,9823,ENSSSCP00000028103	SLC27A2,LOC110255172,NUDT12,HAO1
ssc00380	Tryptophan metabolism	3	40	1.02	0.0473	9823,ENSSSCP00000002079,9823,ENSSSCP00000022106,9823,ENSSSCP00000064972	CYP1A2,AOX1,DDC
